# Supplementary material for: 6-Hy­droxy-4-(pyridin-3-yl)-5-(2-thienyl­carbon­yl)-6-trifluoro­meth­yl-3,4,5,6-tetra­hydro­pyrimidin-2(1H)-one
Source: Acta Crystallogr Sect E Struct Rep Online. 2010 Oct 20;66(Pt 11):o2852. doi: 10.1107/S1600536810041085 (PMC3009001; doi:10.1107/S1600536810041085)
Supplement: Supplementary file 2 [file e-66-o2852-Isup2.hkl]

# 
# h,k,l, Fc-squared, Fo-squared, sigma(Fo-squared) and status flag 
# 
data_I
_shelx_title '  _m100910e' 
_shelx_refln_list_code          4 
_shelx_F_calc_maximum      354.83 
_exptl_crystal_F_000      1520.00 
_reflns_d_resolution_high  0.7601 
 
loop_ 
 _symmetry_equiv_pos_as_xyz 
 'x, y, z' 
 '-x, y, -z+1/2' 
 'x+1/2, y+1/2, z' 
 '-x+1/2, y+1/2, -z+1/2' 
 '-x, -y, -z' 
 'x, -y, z-1/2' 
 '-x+1/2, -y+1/2, -z' 
 'x+1/2, -y+1/2, z-1/2' 
 
_cell_length_a    29.6940 
_cell_length_b     5.9710 
_cell_length_c    17.6910 
_cell_angle_alpha  90.000 
_cell_angle_beta   95.223 
_cell_angle_gamma  90.000 
 
_shelx_F_squared_multiplier     1.000 
 
loop_ 
 _refln_index_h 
 _refln_index_k 
 _refln_index_l 
 _refln_F_squared_calc 
 _refln_F_squared_meas 
 _refln_F_squared_sigma 
 _refln_observed_status 
   4   0   0     7962.71     8229.80    241.99 o 
   6   0   0    12271.95    12416.67    181.17 o 
   8   0   0     8341.17     8449.78    141.97 o 
  10   0   0    22132.98    23099.20    438.28 o 
  12   0   0     8190.60     7837.57    413.07 o 
  14   0   0    10577.48    10367.82    284.29 o 
  16   0   0      638.35      479.77     29.83 o 
  18   0   0       13.68       24.88      6.62 o 
  20   0   0     1095.77     1174.51     75.06 o 
  22   0   0     7405.58     7444.33    456.38 o 
  24   0   0    18754.02    19773.50    258.30 o 
  26   0   0      286.71      255.67    129.17 o 
  28   0   0     5720.93     5465.73    519.68 o 
  30   0   0        0.71       11.09     15.71 o 
  32   0   0     1978.04     1917.18    153.16 o 
  34   0   0      150.78      135.69     85.76 o 
  36   0   0     1336.00     1285.16    145.03 o 
  38   0   0      411.09      325.96     42.75 o 
   1   1   0    40987.13    43444.79    854.71 o 
   3   1   0    19577.47    19876.60    569.83 o 
   5   1   0    25986.15    27482.36    634.16 o 
   7   1   0    15262.24    15544.68    150.65 o 
   9   1   0    24150.35    24890.86    346.52 o 
  11   1   0        4.69       11.09      2.34 o 
  13   1   0    14034.89    14929.64    249.28 o 
  15   1   0      594.40      477.40     23.95 o 
  17   1   0     6367.71     6442.04    139.56 o 
  19   1   0      380.35      387.25     24.39 o 
  21   1   0       42.95       58.50     12.07 o 
  23   1   0    10144.09    11356.19    354.90 o 
  25   1   0     4522.31     4564.53    189.33 o 
  27   1   0     6830.02     6865.17    255.69 o 
  29   1   0     1404.26     1388.36     54.62 o 
  31   1   0       18.33       38.46     22.25 o 
  33   1   0        1.17       11.60     20.75 o 
  35   1   0        1.23       16.36     22.29 o 
  37   1   0       67.74       59.81     50.26 o 
   0   2   0     1757.93     2215.42    114.03 o 
   2   2   0    13229.22    13441.74     98.95 o 
   4   2   0    10481.39    10653.44    152.09 o 
   6   2   0    12902.76    14072.01    270.08 o 
   8   2   0       77.28       44.06      5.96 o 
  10   2   0      204.64      184.12      9.19 o 
  12   2   0       87.85      110.17     10.41 o 
  14   2   0     3855.98     4106.68     83.10 o 
  16   2   0       50.34       55.18     11.88 o 
  18   2   0     2693.81     2771.32    101.34 o 
  20   2   0      870.07      872.31     50.89 o 
  22   2   0       31.05       26.17      8.67 o 
  24   2   0      984.85      957.85     42.23 o 
  26   2   0      157.26      132.38     24.01 o 
  28   2   0      245.11      232.28     20.80 o 
  30   2   0      264.37      212.49     29.14 o 
  32   2   0     2916.65     2816.74    186.24 o 
  34   2   0        2.30       10.49     12.98 o 
  36   2   0       14.58       33.03     25.47 o 
   1   3   0    22159.26    23617.19    384.68 o 
   3   3   0     1091.28     1430.32     36.99 o 
   5   3   0     1572.65     1862.94     48.68 o 
   7   3   0     5615.21     6127.26    135.51 o 
   9   3   0      302.97      140.90     39.25 o 
  11   3   0      522.05      637.10     49.44 o 
  13   3   0      289.34      279.35     15.97 o 
  15   3   0      753.50      847.88     49.88 o 
  17   3   0     1446.67     1350.24     60.12 o 
  19   3   0     1649.55     1601.96     77.92 o 
  21   3   0     6325.87     6282.28    263.25 o 
  23   3   0      404.50      352.27     18.14 o 
  25   3   0     1354.55     1372.54    102.85 o 
  27   3   0      114.17      134.93     55.61 o 
  29   3   0      147.84      202.16     95.56 o 
  31   3   0      420.06      424.74     97.82 o 
  33   3   0      289.96      203.78    111.98 o 
  35   3   0      236.20      237.69     41.79 o 
   0   4   0     1239.98     1108.45    137.88 o 
   2   4   0    11469.09    11336.20    324.31 o 
   4   4   0      188.84      222.08     31.94 o 
   6   4   0      415.12      502.64     38.76 o 
   8   4   0        2.60        9.92      8.97 o 
  10   4   0     1426.23     1474.72     74.91 o 
  12   4   0     2991.81     2720.89    148.35 o 
  14   4   0      231.44      194.20     20.53 o 
  16   4   0      419.19      394.97     19.72 o 
  18   4   0       97.09      102.90     17.22 o 
  20   4   0     2097.86     2268.21    141.93 o 
  22   4   0       51.34       59.20     34.75 o 
  24   4   0      647.44      669.80     91.34 o 
  26   4   0       43.18       68.36     47.38 o 
  28   4   0      608.30      593.88     62.14 o 
  30   4   0      731.39      712.63     89.58 o 
  32   4   0       72.35       54.24     38.37 o 
   1   5   0      304.09      264.08     37.02 o 
   3   5   0      111.26      126.61     42.69 o 
   5   5   0      205.61      145.56     54.27 o 
   7   5   0     1967.88     2167.49    117.16 o 
   9   5   0       89.47      135.48     51.07 o 
  11   5   0       67.88       64.74     26.38 o 
  13   5   0     1262.15     1188.52     73.71 o 
  15   5   0      154.61      278.85     77.75 o 
  17   5   0        0.90       14.46     24.67 o 
  19   5   0     2668.20     2857.30    225.15 o 
  21   5   0      314.38      417.11    169.88 o 
  23   5   0     1300.98     1524.33    146.27 o 
  25   5   0       74.26       69.77     59.59 o 
  27   5   0       10.67       13.90     25.03 o 
  29   5   0      343.77      358.82     71.70 o 
   0   6   0      838.29      702.08     65.98 o 
   2   6   0      900.38      835.46     65.78 o 
   4   6   0      158.68      153.99     27.87 o 
   6   6   0     1013.57      942.49     40.36 o 
   8   6   0     1896.22     1791.89    276.58 o 
  10   6   0      333.79      361.18     91.12 o 
  12   6   0      122.78       99.58     61.41 o 
  14   6   0      695.50      624.53     90.96 o 
  16   6   0     1167.40     1241.21    146.74 o 
  18   6   0       15.46       26.72     25.91 o 
  20   6   0       50.70       72.99     47.81 o 
  22   6   0       28.53       44.09     33.73 o 
  24   6   0       15.67       11.64     20.59 o 
   1   7   0      367.15      401.81     32.66 o 
   3   7   0      353.88      299.57     46.06 o 
   5   7   0        1.58      149.56    184.37 o 
   7   7   0      272.81      369.46     77.00 o 
   9   7   0       73.00      109.59     69.51 o 
  11   7   0       84.22       96.72     69.45 o 
  13   7   0       43.98        9.98     26.57 o 
  15   7   0      281.64      289.50     81.14 o 
  17   7   0       28.19       29.37     65.17 o 
 -37   1   1      206.92       93.30     74.66 o 
 -35   1   1      102.00       89.07     45.19 o 
 -33   1   1        4.96       16.28     16.08 o 
 -31   1   1      335.57      327.54     30.78 o 
 -29   1   1     2651.90     2700.47    143.94 o 
 -27   1   1      855.06      802.45     75.25 o 
 -25   1   1    18835.18    19844.76    651.36 o 
 -23   1   1     5018.58     4950.35    163.63 o 
 -21   1   1      231.98      266.79     24.68 o 
 -19   1   1     1396.32     1365.33     84.62 o 
 -17   1   1     1311.72     1661.20     51.78 o 
 -15   1   1      347.61      347.34     23.63 o 
 -13   1   1     1474.23     1711.14     39.75 o 
 -11   1   1     9150.03     9243.20    200.90 o 
  -9   1   1       10.40       32.45      5.57 o 
  -7   1   1     6193.64     6285.96    205.05 o 
  -5   1   1    19983.23    20621.02    345.97 o 
  -3   1   1      425.50      442.97     18.62 o 
  -1   1   1    50406.45    53033.19    974.94 o 
   1   1   1     5913.98     5864.99     81.04 o 
   3   1   1     1878.49     2066.46     68.23 o 
   5   1   1     2090.87     1997.33     66.14 o 
   7   1   1    61436.48    64982.55   1713.39 o 
   9   1   1     8061.80     7869.70    181.92 o 
  11   1   1    10152.28     9473.97    177.03 o 
  13   1   1      950.05     1041.38     27.60 o 
  15   1   1       51.11       75.63      7.80 o 
  17   1   1     6035.31     5884.73    181.47 o 
  19   1   1     2747.58     2509.75     81.40 o 
  21   1   1      125.70      119.23     10.59 o 
  23   1   1     9181.54     9143.14    469.14 o 
  25   1   1      595.69      572.41     26.41 o 
  27   1   1      771.01      738.22     46.86 o 
  29   1   1       14.18       44.27     23.13 o 
  31   1   1     1517.78     1617.70     90.59 o 
  33   1   1     1220.04     1223.60     78.22 o 
  35   1   1      709.37      793.84     88.44 o 
  37   1   1      285.74      199.28     34.29 o 
 -36   2   1       61.48       44.23     33.10 o 
 -34   2   1      313.45      276.07     61.17 o 
 -32   2   1     1594.08     1410.04    124.90 o 
 -30   2   1     2068.07     2030.14    153.42 o 
 -28   2   1     1465.19     1423.71     89.60 o 
 -26   2   1     3901.16     3882.65    249.49 o 
 -24   2   1     6350.89     6298.08    246.22 o 
 -22   2   1     3025.85     3205.02    128.81 o 
 -20   2   1      840.24      855.88     53.42 o 
 -18   2   1     6915.65     6805.11    178.87 o 
 -16   2   1       90.80      108.40      9.46 o 
 -14   2   1      346.13      408.10     26.23 o 
 -12   2   1     2570.98     2580.22     67.89 o 
 -10   2   1     7894.87     7345.15    117.14 o 
  -8   2   1     2569.66     2426.63     50.82 o 
  -6   2   1    23857.96    25350.53    444.52 o 
  -4   2   1     8005.69     7208.05     89.07 o 
  -2   2   1     1874.24     1905.03     65.21 o 
   0   2   1     4504.28     4688.86     62.26 o 
   2   2   1    33744.50    37954.98    701.61 o 
   4   2   1     4414.65     4174.10     69.27 o 
   6   2   1      191.34      182.58      8.15 o 
   8   2   1     3468.50     1790.45    625.89 o 
  10   2   1     6611.63     6659.85    241.39 o 
  12   2   1     2020.39     1893.16     38.32 o 
  14   2   1     2408.90     2245.18     63.56 o 
  16   2   1    11021.07    11092.51    268.70 o 
  18   2   1     8005.58     8307.19    399.42 o 
  20   2   1     2476.16     2320.96     90.50 o 
  22   2   1     4297.17     4322.96    179.37 o 
  24   2   1     2114.66     2151.14     77.97 o 
  26   2   1        0.22        7.10      8.37 o 
  28   2   1      795.91      659.42     44.17 o 
  30   2   1      335.18      366.55    115.78 o 
  32   2   1     1354.25     1403.47    116.02 o 
  34   2   1      280.77      279.86     72.31 o 
  36   2   1       48.22       63.73     45.89 o 
 -35   3   1       14.87       24.39     26.29 o 
 -33   3   1        0.51       17.65     12.50 o 
 -31   3   1      227.74      244.96     93.24 o 
 -29   3   1      543.77      556.41     51.22 o 
 -27   3   1     2769.26     2903.06    173.34 o 
 -25   3   1       16.55       20.72     12.17 o 
 -23   3   1      343.69      326.72     22.06 o 
 -21   3   1     1066.33      965.34     30.70 o 
 -19   3   1      522.82      458.88     42.16 o 
 -17   3   1      280.80      300.34     20.19 o 
 -15   3   1       75.89       93.63     10.50 o 
 -13   3   1      918.71      908.35     53.89 o 
 -11   3   1       97.19       67.08     17.82 o 
  -9   3   1      359.80      293.30     25.28 o 
  -7   3   1     5595.86     5645.64    164.35 o 
  -5   3   1    15102.60    15514.72    277.75 o 
  -3   3   1     1088.70     1137.42     33.72 o 
  -1   3   1      335.91      410.01     32.09 o 
   1   3   1       58.39       42.10      8.81 o 
   3   3   1     7454.88     8139.13    188.21 o 
   5   3   1     4241.85     4377.42    132.16 o 
   7   3   1     5432.48     5803.37    125.28 o 
   9   3   1    11176.55    11664.60    457.64 o 
  11   3   1      573.58      413.36     62.59 o 
  13   3   1     2346.90     2216.63    249.43 o 
  15   3   1       70.23       60.66     19.02 o 
  17   3   1      176.21      165.21     18.43 o 
  19   3   1       43.98       39.56     13.06 o 
  21   3   1     1567.70     1523.35     69.56 o 
  23   3   1       20.11       23.71      9.54 o 
  25   3   1      976.55     1110.25     96.63 o 
  27   3   1      107.82      160.17     56.17 o 
  29   3   1        7.45       23.94     22.83 o 
  31   3   1       25.29       66.50     46.91 o 
  33   3   1     1263.17     1399.45    165.96 o 
  35   3   1       89.79       70.67     60.57 o 
 -32   4   1      156.87      158.17     99.36 o 
 -30   4   1       12.66       42.17     23.59 o 
 -28   4   1        9.04       12.06     26.63 o 
 -26   4   1      482.89      519.57     59.50 o 
 -24   4   1       43.79       60.00     30.30 o 
 -22   4   1      111.70       91.52     50.09 o 
 -20   4   1       22.10       21.34     20.09 o 
 -18   4   1     2340.29     2099.42    160.49 o 
 -16   4   1      182.43      139.27     30.43 o 
 -14   4   1      146.70      111.28     14.55 o 
 -12   4   1      105.65      106.71     12.63 o 
 -10   4   1     2166.10     2085.71    140.45 o 
  -8   4   1      747.42      762.19     48.65 o 
  -6   4   1      226.40      175.59     31.95 o 
  -4   4   1      314.63      280.19     68.11 o 
  -2   4   1        0.74       16.36     16.80 o 
   0   4   1     5700.00     5822.04    206.00 o 
   2   4   1       36.90       44.77     17.03 o 
   4   4   1     3408.06     4065.85    494.07 o 
   6   4   1    14563.60    15610.60    473.56 o 
   8   4   1       11.65        6.51      7.18 o 
  10   4   1      228.20      187.55     13.56 o 
  12   4   1      632.97      524.05     46.22 o 
  14   4   1     4500.71     4937.24    216.95 o 
  16   4   1     1532.57     1634.58     84.04 o 
  18   4   1      193.73      179.33     25.58 o 
  20   4   1       20.24       24.50     27.94 o 
  22   4   1      203.32      224.28     77.99 o 
  24   4   1        5.39       41.95     30.00 o 
  26   4   1      222.46      288.54    114.58 o 
  28   4   1       18.14       23.31     22.14 o 
  30   4   1       14.60       20.37     28.86 o 
  32   4   1      940.32     1115.42    132.75 o 
 -29   5   1     1516.82     1634.55    230.58 o 
 -27   5   1        6.25       26.85     38.17 o 
 -25   5   1        0.09       10.97     17.71 o 
 -23   5   1     1458.08     1370.11    130.09 o 
 -21   5   1      159.31       80.34     58.76 o 
 -19   5   1      177.08      237.00     94.37 o 
 -17   5   1      714.94      805.08     89.95 o 
 -15   5   1      902.70      814.01     87.93 o 
 -13   5   1      784.66      905.64     70.14 o 
 -11   5   1      828.38      776.51     75.56 o 
  -9   5   1      764.16      750.07     73.98 o 
  -7   5   1     2892.71     2949.61    148.73 o 
  -5   5   1     2708.44     2747.95    141.48 o 
  -3   5   1       86.24      118.10     42.74 o 
  -1   5   1        0.40       14.93     14.60 o 
   1   5   1      584.84      499.78     28.55 o 
   3   5   1      161.48      158.19     40.37 o 
   5   5   1      172.51      179.22     22.26 o 
   7   5   1      117.16       61.33     23.95 o 
   9   5   1     2605.74     2512.78    100.77 o 
  11   5   1     1300.72     1327.55    121.23 o 
  13   5   1     1076.86     1120.26    124.72 o 
  15   5   1      555.05      582.01     45.28 o 
  17   5   1     2920.33     3023.16    238.91 o 
  19   5   1        2.21       47.27     30.79 o 
  21   5   1      117.57      195.12     65.35 o 
  23   5   1      291.55      342.01     54.76 o 
  25   5   1       91.11       99.60     58.86 o 
  27   5   1       11.52       11.91     22.59 o 
  29   5   1       18.12       42.21     31.06 o 
 -24   6   1       50.52       41.79     41.75 o 
 -22   6   1       10.73       25.69     29.51 o 
 -20   6   1      625.94      535.68     75.72 o 
 -18   6   1      444.87      451.01     60.91 o 
 -16   6   1       54.00       22.30     45.26 o 
 -14   6   1      368.53      415.81     88.00 o 
 -12   6   1       61.32       57.51     25.19 o 
 -10   6   1      121.01      130.96     57.43 o 
  -8   6   1      832.27      945.55    109.48 o 
  -6   6   1     7029.54     7026.69    357.08 o 
  -4   6   1      157.82       88.49     46.40 o 
  -2   6   1       56.90      111.39     36.58 o 
   0   6   1      986.15     1189.92     66.37 o 
   2   6   1       50.18       48.83     18.47 o 
   4   6   1        2.67       12.40     20.71 o 
   6   6   1     1636.47     1595.33    102.61 o 
   8   6   1      766.96      810.47     72.46 o 
  10   6   1      617.13      649.01     83.68 o 
  12   6   1     1900.17     2154.52    218.50 o 
  14   6   1       26.26       13.78     18.50 o 
  16   6   1     1014.98     1088.05    137.32 o 
  18   6   1     1872.33     1894.10    173.19 o 
  20   6   1      321.94      386.10     91.63 o 
  22   6   1      476.26      469.52     63.66 o 
  24   6   1        6.48       11.12     23.95 o 
 -17   7   1      205.25      241.79     60.86 o 
 -15   7   1      153.17      128.98    102.58 o 
 -13   7   1      443.04      450.52     90.35 o 
 -11   7   1       45.58       82.10     77.47 o 
  -9   7   1      239.42      113.08     86.78 o 
  -7   7   1     1823.46     1872.33    206.31 o 
  -5   7   1      380.08      488.69     67.31 o 
  -3   7   1        0.90        3.10     20.40 o 
  -1   7   1      142.55       92.07     60.25 o 
   1   7   1      408.07      371.92     47.76 o 
   3   7   1       81.72       78.30     47.60 o 
   5   7   1      107.98       62.10     81.60 o 
   7   7   1       47.07       24.12     52.58 o 
   9   7   1       91.08       64.84     49.94 o 
  11   7   1      300.89      379.79     58.08 o 
  13   7   1      257.12      306.21     55.10 o 
  15   7   1      247.84      124.24    116.27 o 
  17   7   1      350.20      379.06     77.46 o 
 -38   0   2       18.02       34.39     36.19 o 
 -36   0   2     4643.61     5044.72    288.92 o 
 -34   0   2     2368.67     2553.64    194.97 o 
 -32   0   2      163.76      138.36     84.85 o 
 -30   0   2     9459.80     9084.79    221.99 o 
 -28   0   2      213.10      212.42     65.64 o 
 -26   0   2     3120.23     2906.82    174.65 o 
 -24   0   2     3736.24     3601.60    200.74 o 
 -22   0   2     1826.61     1751.45    101.15 o 
 -20   0   2     3658.96     3604.43    170.88 o 
 -18   0   2     3324.71     3413.60    155.47 o 
 -16   0   2      428.21      417.99     36.18 o 
 -14   0   2    27507.80    29324.31    480.13 o 
 -12   0   2     2574.99     2277.94     56.03 o 
 -10   0   2      407.69      638.55     32.70 o 
  -8   0   2    53268.95    58094.21    870.17 o 
  -6   0   2     9889.10     9704.00    317.68 o 
  -4   0   2     2498.12     2038.25     94.71 o 
  -2   0   2      282.21      279.85     14.43 o 
   0   0   2    32882.54    36405.39    471.45 o 
   2   0   2    18783.74    19439.38    269.56 o 
   4   0   2    23579.89    25027.33    261.28 o 
   6   0   2   125901.85   140024.22   3523.30 o 
   8   0   2     9101.80     8239.21    151.83 o 
  10   0   2    58636.56    63077.89   1873.80 o 
  12   0   2    12127.46    11867.12    390.77 o 
  14   0   2     4838.63     5397.68    100.52 o 
  16   0   2       98.55      152.40     20.48 o 
  18   0   2      618.21      702.39     57.98 o 
  20   0   2      283.53      267.20     28.59 o 
  22   0   2      790.03      749.12     61.05 o 
  24   0   2     2011.24     2135.32     98.32 o 
  26   0   2     2425.62     2521.08    192.65 o 
  28   0   2     7411.57     7528.15    332.99 o 
  30   0   2      720.99      663.09     49.39 o 
  32   0   2     2703.66     2889.89    392.19 o 
  34   0   2      459.67      332.35     79.25 o 
  36   0   2       57.81       46.12     31.30 o 
  38   0   2     2070.17     2187.11    356.03 o 
 -37   1   2      216.17      144.81     88.78 o 
 -35   1   2      524.89      539.02     38.47 o 
 -33   1   2       22.72       41.22     18.97 o 
 -31   1   2      116.14      103.94     34.12 o 
 -29   1   2       35.89       33.59     15.19 o 
 -27   1   2      194.64      199.86     25.70 o 
 -25   1   2     4199.32     3956.70    263.46 o 
 -23   1   2      671.58      642.88     52.05 o 
 -21   1   2      579.98      678.98     49.82 o 
 -19   1   2      305.83      313.89     25.30 o 
 -17   1   2     3468.94     3387.84     68.79 o 
 -15   1   2        1.64        7.19      4.15 o 
 -13   1   2     9803.38     9608.23    175.50 o 
 -11   1   2    13744.16    13329.66    243.69 o 
  -9   1   2     2842.28     3223.52     85.45 o 
  -7   1   2     5222.99     5167.22    163.34 o 
  -5   1   2     1058.91     1077.14     37.14 o 
  -3   1   2    57716.29    61798.92   2275.28 o 
  -1   1   2     9527.25     9199.32     81.26 o 
   1   1   2     9167.92     9101.83    105.33 o 
   3   1   2    28665.21    30047.84   1901.16 o 
   5   1   2        0.66       31.95      7.05 o 
   7   1   2      363.94      224.51     14.59 o 
   9   1   2    11390.03    11252.22    116.66 o 
  11   1   2       19.06       19.61      3.21 o 
  13   1   2     4594.65     4507.85     57.07 o 
  15   1   2      113.81      113.09     10.39 o 
  17   1   2      987.21     1049.61     50.03 o 
  19   1   2     1706.06     1650.54     46.97 o 
  21   1   2     2889.45     2695.25    146.07 o 
  23   1   2      371.80      373.75     33.52 o 
  25   1   2       78.23       99.86     12.72 o 
  27   1   2     5475.71     5577.55    195.68 o 
  29   1   2      307.23      303.71     18.22 o 
  31   1   2      111.86      141.82     37.20 o 
  33   1   2      165.15      137.23     41.02 o 
  35   1   2      432.31      392.03     77.16 o 
  37   1   2       11.38       26.77     48.88 o 
 -36   2   2        1.86       15.79     24.97 o 
 -34   2   2      103.49       68.76     64.23 o 
 -32   2   2      220.14      242.45     38.99 o 
 -30   2   2        0.34        9.80      8.34 o 
 -28   2   2      115.42      110.86     39.42 o 
 -26   2   2     4354.66     4303.25    177.95 o 
 -24   2   2     2547.09     2310.20    111.32 o 
 -22   2   2      611.72      500.15     61.01 o 
 -20   2   2      635.67      576.05     49.55 o 
 -18   2   2     7669.32     7813.00    262.68 o 
 -16   2   2     9809.17    10640.12    574.02 o 
 -14   2   2      890.39      921.66     53.40 o 
 -12   2   2     1031.47     1129.95     30.24 o 
 -10   2   2     9217.70     9848.77    196.26 o 
  -8   2   2     2355.83     2386.20     56.84 o 
  -6   2   2        7.46       15.43      5.32 o 
  -4   2   2      560.08      609.23     27.76 o 
  -2   2   2     5563.91     5760.15    115.11 o 
   0   2   2     4560.85     4632.58     73.16 o 
   2   2   2     6609.81     6919.06    100.84 o 
   4   2   2     5858.14     6185.96    138.29 o 
   6   2   2     2106.42     2141.51     34.97 o 
   8   2   2     1670.56     1605.25     61.93 o 
  10   2   2     4328.62     4075.92    105.28 o 
  12   2   2    11547.17    12399.77    342.58 o 
  14   2   2      885.57      960.06     56.18 o 
  16   2   2      713.55      800.65     45.59 o 
  18   2   2      132.74      135.10      9.40 o 
  20   2   2       49.75       49.31     12.12 o 
  22   2   2       19.71       17.29      5.78 o 
  24   2   2     3041.39     2914.01     95.50 o 
  26   2   2     1339.49     1354.81     57.11 o 
  28   2   2      947.19      867.98     68.96 o 
  30   2   2      254.32      290.13     96.70 o 
  32   2   2     1945.08     2073.70    145.91 o 
  34   2   2     2253.17     2160.57    184.65 o 
  36   2   2      881.67      926.24    103.99 o 
 -35   3   2      814.89      678.36     91.54 o 
 -33   3   2        3.85       64.49     54.36 o 
 -31   3   2       22.42       38.62     37.52 o 
 -29   3   2      688.70      670.79     91.53 o 
 -27   3   2       15.38       20.30     13.71 o 
 -25   3   2     2622.11     2501.91    136.75 o 
 -23   3   2     3473.24     3212.74    244.30 o 
 -21   3   2        6.16       29.68     12.49 o 
 -19   3   2     1300.58     1137.30     87.86 o 
 -17   3   2     1383.91     1179.60     71.99 o 
 -15   3   2     4496.98     4297.98    171.75 o 
 -13   3   2     5453.67     5424.26    129.37 o 
 -11   3   2      517.91      459.56     31.89 o 
  -9   3   2     7859.52     8393.92    198.12 o 
  -7   3   2      503.84      520.23     32.64 o 
  -5   3   2      894.22      890.90     49.55 o 
  -3   3   2     2681.53     3367.62     69.03 o 
  -1   3   2      120.52      125.89     15.24 o 
   1   3   2     1399.71     1592.36     41.73 o 
   3   3   2      500.26      551.70     43.20 o 
   5   3   2     1535.39     1573.48     95.20 o 
   7   3   2    17983.17    19294.62    631.57 o 
   9   3   2      752.78      586.92     60.84 o 
  11   3   2     2963.94     3049.07     94.81 o 
  13   3   2     2327.69     2490.33    116.17 o 
  15   3   2       10.29        8.72      9.13 o 
  17   3   2       20.92       27.08     12.02 o 
  19   3   2     1557.78     1595.37     76.33 o 
  21   3   2       23.50       10.26     14.58 o 
  23   3   2     1806.63     1891.55     90.70 o 
  25   3   2      189.95      182.21     75.44 o 
  27   3   2     2518.75     2554.73    175.44 o 
  29   3   2      162.35      168.50     86.46 o 
  31   3   2      340.55      331.56    124.52 o 
  33   3   2        0.51       22.01     19.07 o 
  35   3   2        2.68        0.27     13.49 o 
 -32   4   2      521.85      604.12     97.32 o 
 -30   4   2      186.67      229.86     98.71 o 
 -28   4   2      791.85      747.24     77.40 o 
 -26   4   2      421.79      410.52     70.91 o 
 -24   4   2       72.14       83.09     46.66 o 
 -22   4   2     2570.87     2359.31    179.97 o 
 -20   4   2     4222.11     3146.89    416.15 o 
 -18   4   2      119.61       93.28     30.89 o 
 -16   4   2     5274.88     5173.86    193.92 o 
 -14   4   2      255.57      225.65     28.31 o 
 -12   4   2     1378.93     1504.97     72.63 o 
 -10   4   2     1037.40      901.06     59.79 o 
  -8   4   2     1850.20     1833.76     87.18 o 
  -6   4   2       21.40       20.82      7.63 o 
  -4   4   2       11.72       25.18     20.14 o 
  -2   4   2      115.47      147.27     44.12 o 
   0   4   2     2586.01     2555.05    117.63 o 
   2   4   2      842.09      962.41     66.88 o 
   4   4   2      728.43      689.51    101.88 o 
   6   4   2      926.96      852.84     61.65 o 
   8   4   2     9024.16     9235.56    395.22 o 
  10   4   2      282.83      229.87     19.61 o 
  12   4   2     1155.58     1029.93    160.22 o 
  14   4   2     1214.27     1236.13    121.14 o 
  16   4   2     2063.05     2177.81    110.95 o 
  18   4   2     2090.33     2174.25     82.12 o 
  20   4   2        6.96        6.78      9.52 o 
  22   4   2      794.94      826.28     73.71 o 
  24   4   2      222.67      274.51    102.99 o 
  26   4   2      199.46      278.01    106.81 o 
  28   4   2      865.89      900.37     90.77 o 
  30   4   2      558.37      628.18    118.40 o 
  32   4   2        2.48       27.99     22.57 o 
 -29   5   2       33.68       32.89     31.88 o 
 -27   5   2       40.42       36.39     26.95 o 
 -25   5   2      362.18      453.27     61.79 o 
 -23   5   2        1.24       17.39     20.10 o 
 -21   5   2       52.06       85.09     41.99 o 
 -19   5   2     4692.76     4639.96    289.28 o 
 -17   5   2     1970.65     1992.09    181.48 o 
 -15   5   2     2532.70     2732.04    196.58 o 
 -13   5   2     3791.90     4049.17    207.40 o 
 -11   5   2     2990.61     3130.46    156.94 o 
  -9   5   2       43.70       23.63     17.01 o 
  -7   5   2       47.12       25.63     33.16 o 
  -5   5   2        0.01       11.51     25.60 o 
  -3   5   2       46.21       43.23     15.96 o 
  -1   5   2       50.04       60.73     29.70 o 
   1   5   2     1723.01     1758.53     91.63 o 
   3   5   2      107.68       98.70     17.95 o 
   5   5   2      302.59      332.70     24.05 o 
   7   5   2        0.08       -1.69      7.26 o 
   9   5   2     2468.27     2630.90    102.33 o 
  11   5   2      295.90      289.76    119.01 o 
  13   5   2     3131.57     3071.24    252.82 o 
  15   5   2      246.01      220.01     24.98 o 
  17   5   2      148.82      151.97     23.25 o 
  19   5   2      254.67      253.06    126.88 o 
  21   5   2      192.83      296.65    111.98 o 
  23   5   2       94.69       90.70     55.70 o 
  25   5   2       81.74       79.79     47.08 o 
  27   5   2        6.27       19.00     19.12 o 
  29   5   2      299.60      296.34     52.97 o 
 -24   6   2      192.21      100.05     62.22 o 
 -22   6   2      216.93      188.76    118.59 o 
 -20   6   2       11.23       23.15     20.88 o 
 -18   6   2      380.67      330.30     75.10 o 
 -16   6   2        1.04       18.13     24.81 o 
 -14   6   2       30.67       29.35     26.93 o 
 -12   6   2       42.92       26.18     27.20 o 
 -10   6   2      546.68      629.69    126.69 o 
  -8   6   2      135.46      124.45     50.99 o 
  -6   6   2        4.57        4.46     15.67 o 
  -4   6   2       20.89       25.31     20.83 o 
  -2   6   2      141.58      113.18     49.24 o 
   0   6   2       14.29       10.48     12.63 o 
   2   6   2        1.36       13.15     11.60 o 
   4   6   2       20.28       33.64     25.68 o 
   6   6   2      126.94      143.15     78.97 o 
   8   6   2       68.57       95.14     70.26 o 
  10   6   2      202.87      182.01     76.75 o 
  12   6   2      333.38      414.33     61.72 o 
  14   6   2       22.69       31.37     27.62 o 
  16   6   2      561.63      434.21     92.04 o 
  18   6   2      164.00      148.96    121.12 o 
  20   6   2      448.92      435.26     88.46 o 
  22   6   2      294.09      303.08    127.93 o 
  24   6   2       33.84       23.00     19.49 o 
 -17   7   2      124.84       97.66     60.19 o 
 -15   7   2       15.34       45.80     51.55 o 
 -13   7   2      668.79      679.97    104.54 o 
 -11   7   2      202.14      178.55    133.38 o 
  -9   7   2      202.13      177.26    118.30 o 
  -7   7   2      101.59       81.96     42.78 o 
  -5   7   2      424.73      360.22     43.07 o 
  -3   7   2       54.28       46.88     27.52 o 
  -1   7   2        0.01       10.75      8.83 o 
   1   7   2      303.50      196.00     99.63 o 
   3   7   2       33.68       31.51     32.98 o 
   5   7   2      356.90      401.62     76.05 o 
   7   7   2        1.31        9.04     24.80 o 
   9   7   2       19.21       32.17     29.76 o 
  11   7   2      403.73      452.49     93.97 o 
  13   7   2       13.52       17.56     32.92 o 
  15   7   2      384.97      224.19    142.50 o 
 -37   1   3       95.68       59.37     30.49 o 
 -35   1   3        4.86        8.11     12.28 o 
 -33   1   3     1845.67     1842.88    110.96 o 
 -31   1   3       86.06       76.60     29.11 o 
 -29   1   3      225.00      219.70     55.16 o 
 -27   1   3      267.29      247.35     45.77 o 
 -25   1   3     2254.40     2161.25    100.86 o 
 -23   1   3     4520.00     4272.63    166.08 o 
 -21   1   3      607.62      492.66     38.27 o 
 -19   1   3    23621.13    25501.31    615.22 o 
 -17   1   3       21.32       44.08      5.04 o 
 -15   1   3      332.84      356.07     25.62 o 
 -13   1   3    40808.94    43693.85   1954.98 o 
 -11   1   3     2628.79     2713.39     65.72 o 
  -9   1   3    29923.00    29743.24    587.64 o 
  -7   1   3     6374.71     5677.68     82.26 o 
  -5   1   3     5523.77     5408.02     44.40 o 
  -3   1   3     1987.06     1805.05     57.65 o 
  -1   1   3    16279.35    16924.65    227.56 o 
   1   1   3    11410.51    11089.93     89.48 o 
   3   1   3    31600.27    35554.71    647.92 o 
   5   1   3     3646.45     3638.46     44.04 o 
   7   1   3    12567.77    13111.12    119.79 o 
   9   1   3    15286.85    16416.66    165.90 o 
  11   1   3      762.45      691.89     13.19 o 
  13   1   3     1166.05     1334.05     25.21 o 
  15   1   3        2.05        6.28      3.57 o 
  17   1   3     1366.88     1271.08     59.54 o 
  19   1   3      845.24      851.82     44.02 o 
  21   1   3      337.23      317.91     21.16 o 
  23   1   3      648.27      723.72     56.57 o 
  25   1   3      727.44      744.14     57.07 o 
  27   1   3      371.79      386.61     20.47 o 
  29   1   3      624.74      623.98     23.91 o 
  31   1   3     1392.44     1448.08     85.65 o 
  33   1   3     3586.89     3591.80    168.87 o 
  35   1   3     1100.01     1159.20    132.80 o 
  37   1   3      186.71      117.22     84.27 o 
 -36   2   3       16.61       23.51     19.08 o 
 -34   2   3       99.63      133.66     75.25 o 
 -32   2   3       80.17       66.04     27.32 o 
 -30   2   3      646.53      618.45     50.36 o 
 -28   2   3      896.86      982.23     57.84 o 
 -26   2   3     1105.23      949.57     57.05 o 
 -24   2   3     1016.58      885.79     57.91 o 
 -22   2   3     3018.40     2751.60    113.16 o 
 -20   2   3     9334.45     9711.12    557.05 o 
 -18   2   3    22476.60    20584.60   1280.40 o 
 -16   2   3      211.40      193.75     19.72 o 
 -14   2   3      254.20      159.21     15.39 o 
 -12   2   3     1454.95     1547.52     71.99 o 
 -10   2   3     8425.58     8657.41    224.19 o 
  -8   2   3     7479.89     7641.94    111.32 o 
  -6   2   3     7963.83     7885.13    103.18 o 
  -4   2   3     2503.94     2380.17     38.41 o 
  -2   2   3     8762.39     8535.62    122.04 o 
   0   2   3      509.38      670.80     25.61 o 
   2   2   3    15139.46    16042.42    251.23 o 
   4   2   3     4976.01     4895.60     73.29 o 
   6   2   3      801.33      911.43     28.55 o 
   8   2   3    12837.56    13098.19    356.26 o 
  10   2   3     3742.32     3803.16     90.69 o 
  12   2   3     2205.52     2262.52     60.47 o 
  14   2   3        1.43        8.38      5.76 o 
  16   2   3      228.56      156.08     19.95 o 
  18   2   3     3834.89     3747.77    126.65 o 
  20   2   3     3811.09     3658.61    120.35 o 
  22   2   3      729.30      711.37     22.65 o 
  24   2   3     2518.85     2591.23     67.07 o 
  26   2   3     4247.16     3780.96    392.68 o 
  28   2   3       15.80       23.14     12.09 o 
  30   2   3     2076.46     2282.17    180.60 o 
  32   2   3     1944.31     2136.63    140.37 o 
  34   2   3      841.20      806.78    114.73 o 
  36   2   3     1561.90     1557.80    157.24 o 
 -35   3   3     2279.48     2223.04    197.11 o 
 -33   3   3      393.82      316.38     49.68 o 
 -31   3   3      832.58      844.72     82.59 o 
 -29   3   3      658.56      613.63     72.35 o 
 -27   3   3      648.25      541.56     53.80 o 
 -25   3   3       64.93       60.52     19.58 o 
 -23   3   3      120.94       88.25     31.12 o 
 -21   3   3     7438.26     7436.24    288.30 o 
 -19   3   3       93.81      110.76     18.55 o 
 -17   3   3     2862.08     2717.34    118.36 o 
 -15   3   3     2296.65     2281.78     78.43 o 
 -13   3   3       82.84       72.73      8.17 o 
 -11   3   3      290.73      198.66     27.30 o 
  -9   3   3      246.49      254.67     19.37 o 
  -7   3   3      526.67      447.13     31.72 o 
  -5   3   3     2244.86     2001.92     47.57 o 
  -3   3   3      921.71      941.58     47.59 o 
  -1   3   3      679.66      919.17     45.94 o 
   1   3   3     5389.99     5548.46    116.97 o 
   3   3   3    30197.56    34578.50    450.99 o 
   5   3   3     1709.51     1673.74     43.94 o 
   7   3   3     5018.18     4977.88    203.74 o 
   9   3   3      167.36      279.29     54.86 o 
  11   3   3     4531.41     4473.71    131.43 o 
  13   3   3     1455.91     1643.55     76.96 o 
  15   3   3       35.71       58.53     16.79 o 
  17   3   3     2607.65     2643.36    117.43 o 
  19   3   3     1335.27     1294.45     67.69 o 
  21   3   3        7.64       30.44     19.57 o 
  23   3   3      404.50      344.87     38.44 o 
  25   3   3      197.78      191.64     80.26 o 
  27   3   3     1264.66     1350.15    111.60 o 
  29   3   3      506.66      472.46     69.93 o 
  31   3   3     1725.35     1901.79    118.56 o 
  33   3   3      163.76      119.59     64.96 o 
  35   3   3      527.69      519.71     86.77 o 
 -32   4   3        5.72        7.88     21.29 o 
 -30   4   3      274.47      250.34    100.19 o 
 -28   4   3      605.63      532.06     55.61 o 
 -26   4   3        0.45        2.23     17.62 o 
 -24   4   3       99.94       94.45     30.53 o 
 -22   4   3       21.25       22.38     14.31 o 
 -20   4   3     1150.98     1046.25     48.34 o 
 -18   4   3     1030.93     1047.96     91.87 o 
 -16   4   3      495.33      528.99     21.92 o 
 -14   4   3       29.05       19.72      8.81 o 
 -12   4   3     3179.60     2722.94    296.05 o 
 -10   4   3        1.23       10.53      6.53 o 
  -8   4   3     2907.89     2910.38    144.97 o 
  -6   4   3      313.06      287.60     61.59 o 
  -4   4   3       94.14      104.60     35.78 o 
  -2   4   3     2860.09     3143.67    121.92 o 
   0   4   3     1478.47     1564.48     66.11 o 
   2   4   3      201.44      169.67     15.56 o 
   4   4   3     1894.64     1837.52     67.22 o 
   6   4   3     5045.84     5325.63    233.70 o 
   8   4   3      377.24      351.96     29.38 o 
  10   4   3      132.24      151.10     65.73 o 
  12   4   3     1116.69     1118.44    182.27 o 
  14   4   3      597.24      550.98     44.68 o 
  16   4   3        1.05       26.38     13.93 o 
  18   4   3     1631.42     1610.99     92.39 o 
  20   4   3        5.18        9.01      8.43 o 
  22   4   3      511.68      519.23     53.52 o 
  24   4   3       31.38       50.53     43.35 o 
  26   4   3       43.10       76.07     38.92 o 
  28   4   3      136.94      119.49     75.41 o 
  30   4   3       65.50       67.82     35.73 o 
  32   4   3      278.78      290.63     50.05 o 
 -29   5   3      203.56      152.36     88.96 o 
 -27   5   3      231.28      251.30    102.34 o 
 -25   5   3       85.74       41.67     22.53 o 
 -23   5   3       58.17       33.48     40.07 o 
 -21   5   3       53.68       53.83     36.66 o 
 -19   5   3     2081.30     2228.70    168.71 o 
 -17   5   3     2257.21     2349.05    176.82 o 
 -15   5   3     3004.59     2776.71    290.62 o 
 -13   5   3     1099.91     1123.01     72.52 o 
 -11   5   3     1608.12     1651.61    149.93 o 
  -9   5   3       55.50      109.42     47.47 o 
  -7   5   3     1544.59     1511.60    165.10 o 
  -5   5   3     2906.59     2976.56    157.35 o 
  -3   5   3     5749.81     5934.16    248.20 o 
  -1   5   3        0.13       12.17     13.18 o 
   1   5   3       10.69       15.99     29.71 o 
   3   5   3     2616.30     2687.70    407.74 o 
   5   5   3      882.64      918.33     81.61 o 
   7   5   3       18.73       18.83     10.62 o 
   9   5   3       30.33       11.94      7.04 o 
  11   5   3       55.89       80.83     39.14 o 
  13   5   3      725.89      723.29    136.88 o 
  15   5   3       76.36       87.89     39.83 o 
  17   5   3      829.67      765.36     39.94 o 
  19   5   3     3134.78     3261.02    219.58 o 
  21   5   3      868.90      916.99    117.25 o 
  23   5   3      306.90      265.49     83.72 o 
  25   5   3       36.82       59.99     38.66 o 
  27   5   3      191.80      188.68    104.00 o 
  29   5   3      607.28      554.49    147.36 o 
 -24   6   3      102.65       58.22     56.83 o 
 -22   6   3      386.23      463.12     84.90 o 
 -20   6   3       73.54       68.30     40.80 o 
 -18   6   3     1486.82     1661.87    146.04 o 
 -16   6   3      545.64      775.38     70.58 o 
 -14   6   3      113.06       70.47     70.16 o 
 -12   6   3        1.83       11.41     41.19 o 
 -10   6   3       92.74       63.65     40.67 o 
  -8   6   3     1536.30     1485.20    101.85 o 
  -6   6   3     1164.23     1118.29     84.14 o 
  -4   6   3     3624.78     3660.94    227.93 o 
  -2   6   3      142.69      169.78     55.11 o 
   0   6   3      227.84      257.88     31.63 o 
   2   6   3        0.35       15.49     16.70 o 
   4   6   3     1437.71     1428.86    106.70 o 
   6   6   3       64.82       53.04     40.20 o 
   8   6   3       18.96       34.19     43.00 o 
  10   6   3     1777.65     2106.29    197.62 o 
  12   6   3       49.98       45.54     38.49 o 
  14   6   3       75.47       54.98     30.66 o 
  16   6   3        5.70       56.30     63.54 o 
  18   6   3      278.68      268.29    144.29 o 
  20   6   3     3194.70     3572.70    382.70 o 
  22   6   3      548.11      566.59    147.07 o 
  24   6   3      891.30      970.29    156.70 o 
 -17   7   3      144.23      137.95    127.57 o 
 -15   7   3        9.28       21.75     30.52 o 
 -13   7   3      284.71      229.65     39.99 o 
 -11   7   3       24.56       41.62     44.99 o 
  -9   7   3       56.51       49.36     66.71 o 
  -7   7   3      187.89      133.80    106.99 o 
  -5   7   3      567.54      691.54     93.01 o 
  -3   7   3       58.74       56.35     39.75 o 
  -1   7   3        0.08       34.33     62.90 o 
   1   7   3       27.72       61.18     96.41 o 
   3   7   3      119.17       67.29     68.16 o 
   5   7   3     1024.65     1098.41    134.83 o 
   7   7   3       25.09       19.18     28.07 o 
   9   7   3      100.91      115.05     72.46 o 
  11   7   3      120.77       62.09     83.62 o 
  13   7   3       96.40       80.38     85.18 o 
  15   7   3        0.70       20.35     24.55 o 
 -38   0   4      270.15      217.86     91.05 o 
 -36   0   4       11.66       22.17     26.53 o 
 -34   0   4        4.39       28.99     27.15 o 
 -32   0   4      416.79      482.38     51.41 o 
 -30   0   4      860.91      887.34     55.87 o 
 -28   0   4      369.43      407.55     45.16 o 
 -26   0   4     8059.98     8096.09    321.51 o 
 -24   0   4    10303.29     9732.40    389.82 o 
 -22   0   4     1244.00     1027.03     80.44 o 
 -20   0   4       84.10       67.77     17.69 o 
 -18   0   4     3081.12     3338.62     95.01 o 
 -16   0   4     1085.60     1133.61     37.12 o 
 -14   0   4     3509.43     3726.00    131.58 o 
 -12   0   4    15965.43    17403.20    416.38 o 
 -10   0   4    29572.46    29297.00    855.36 o 
  -8   0   4    10856.40    10252.38    308.57 o 
  -6   0   4    11923.55    12551.34    195.70 o 
  -4   0   4    15120.40    13542.52    772.82 o 
  -2   0   4   105374.41   114196.20   2428.33 o 
   0   0   4     9158.66     9949.73    139.63 o 
   2   0   4    22832.66    22947.34   1300.38 o 
   4   0   4    30151.37    30144.45    571.55 o 
   6   0   4     5768.92     5520.62    126.12 o 
   8   0   4     2126.40     1769.59     70.79 o 
  10   0   4    72892.38    85140.85   3801.25 o 
  12   0   4    35055.48    35019.54   1291.20 o 
  14   0   4    55597.43    59999.35   1037.01 o 
  16   0   4     4060.09     4556.42    107.67 o 
  18   0   4     1121.87     1034.54     81.93 o 
  20   0   4      861.96     1028.20     82.47 o 
  22   0   4     2941.39     3101.82    136.40 o 
  24   0   4      938.08      961.94     34.89 o 
  26   0   4     1296.83     1464.16    116.21 o 
  28   0   4     2008.29     2188.42    131.54 o 
  30   0   4     1735.75     1900.38    112.99 o 
  32   0   4      102.30       93.05     34.62 o 
  34   0   4       60.40       51.01     32.52 o 
  36   0   4      651.44      418.95    407.24 o 
 -37   1   4      148.53      104.11     51.39 o 
 -35   1   4        5.65        6.41     10.34 o 
 -33   1   4      423.80      391.31     35.36 o 
 -31   1   4      680.29      689.27     52.53 o 
 -29   1   4      136.24      134.95     31.64 o 
 -27   1   4     1704.50     1673.74     83.00 o 
 -25   1   4     1885.73     1852.48     85.45 o 
 -23   1   4      242.94      216.77     13.64 o 
 -21   1   4      140.51      131.58      7.96 o 
 -19   1   4     1817.87     1820.54     72.50 o 
 -17   1   4     4280.42     4371.35    194.72 o 
 -15   1   4    14870.00    16122.14    609.36 o 
 -13   1   4       26.18       39.04      5.19 o 
 -11   1   4    11277.45    11526.85    176.48 o 
  -9   1   4     1585.25     1373.14     30.10 o 
  -7   1   4     4958.15     4548.21    111.18 o 
  -5   1   4      302.96      276.00     11.59 o 
  -3   1   4     2460.81     2033.78     64.88 o 
  -1   1   4    10776.78    10270.44     85.69 o 
   1   1   4     5600.88     5185.89     42.31 o 
   3   1   4    30072.15    32651.50    439.25 o 
   5   1   4    61155.34    67003.14    380.82 o 
   7   1   4     3720.16     3747.80     44.59 o 
   9   1   4     4485.66     4643.63     71.72 o 
  11   1   4       91.24      130.42      8.51 o 
  13   1   4    27315.86    28525.86    551.81 o 
  15   1   4     6743.49     6640.44    104.82 o 
  17   1   4      222.00      228.12     17.38 o 
  19   1   4      203.54      224.89     11.69 o 
  21   1   4       70.05       43.13     13.06 o 
  23   1   4     1074.69     1029.45     68.60 o 
  25   1   4     1715.00     1808.97     90.40 o 
  27   1   4     1442.51     1533.31     67.83 o 
  29   1   4      419.69      418.75     26.73 o 
  31   1   4     1940.03     2030.66    117.39 o 
  33   1   4      340.87      331.85     69.13 o 
  35   1   4      188.20      133.86     77.05 o 
  37   1   4     3207.50     3358.49    286.05 o 
 -36   2   4        7.12       22.34     18.36 o 
 -34   2   4      781.29      828.82     91.45 o 
 -32   2   4      400.76      337.23     32.33 o 
 -30   2   4       16.28       20.22      9.92 o 
 -28   2   4      392.77      348.42     31.04 o 
 -26   2   4      113.21      106.83     35.32 o 
 -24   2   4     1593.06     1619.60    120.60 o 
 -22   2   4      222.49      199.72     40.20 o 
 -20   2   4     2210.63     2492.95    131.98 o 
 -18   2   4      110.30      137.12     29.68 o 
 -16   2   4      420.52      386.49     40.88 o 
 -14   2   4      970.86     1044.24     65.81 o 
 -12   2   4     2024.80     2171.90     64.77 o 
 -10   2   4     1688.22     1917.34     39.86 o 
  -8   2   4     1305.42     1346.77     57.86 o 
  -6   2   4     2763.30     2816.94     47.31 o 
  -4   2   4     2958.99     2702.89     38.77 o 
  -2   2   4       46.24       53.93      8.48 o 
   0   2   4     1728.10     1558.41     25.09 o 
   2   2   4     2320.05     2098.86     43.47 o 
   4   2   4    10878.34    11958.39    206.31 o 
   6   2   4       29.60       35.03      8.08 o 
   8   2   4     3923.47     4008.15     82.17 o 
  10   2   4      765.70      790.30     50.20 o 
  12   2   4     2456.80     2382.39     62.06 o 
  14   2   4      217.56      251.10     30.09 o 
  16   2   4       53.67       87.32      9.72 o 
  18   2   4      570.83      548.92     37.69 o 
  20   2   4      204.39      201.78     21.52 o 
  22   2   4      142.45      117.81     11.87 o 
  24   2   4      658.21      608.35     41.42 o 
  26   2   4        1.03       15.68      9.34 o 
  28   2   4       51.21       56.42     27.38 o 
  30   2   4     1437.68     1458.36    125.32 o 
  32   2   4      320.85      353.33     51.35 o 
  34   2   4      212.32      236.91     43.56 o 
  36   2   4        0.09       18.21     16.13 o 
 -35   3   4      136.44       62.15     54.27 o 
 -33   3   4      194.86      101.96     59.47 o 
 -31   3   4     2008.45     2219.23    192.24 o 
 -29   3   4     1456.52     1462.64    166.19 o 
 -27   3   4       29.17       69.24     23.25 o 
 -25   3   4      596.15      532.34     38.89 o 
 -23   3   4     6344.37     6125.54    253.40 o 
 -21   3   4       29.33       53.35     21.00 o 
 -19   3   4      416.38      438.43     56.21 o 
 -17   3   4        8.13       13.81      9.22 o 
 -15   3   4      150.31      131.55     17.38 o 
 -13   3   4     2127.71     2005.98     74.91 o 
 -11   3   4      108.76       66.71     14.39 o 
  -9   3   4     1310.43     1239.28     75.14 o 
  -7   3   4     1500.81     1458.85     87.93 o 
  -5   3   4      566.33      535.71     34.05 o 
  -3   3   4     1917.77     1939.00     56.45 o 
  -1   3   4     4617.64     4950.58    162.26 o 
   1   3   4     2309.61     2687.02     65.05 o 
   3   3   4     2672.45     2743.23     68.38 o 
   5   3   4    11218.53    12635.39    226.47 o 
   7   3   4     1939.61     1780.59     67.20 o 
   9   3   4      468.86      500.73     56.84 o 
  11   3   4      570.56      549.19     48.63 o 
  13   3   4     7474.90     7980.22    253.83 o 
  15   3   4     1378.81     1344.81     82.93 o 
  17   3   4      133.46      137.03     26.44 o 
  19   3   4      155.67      165.83     17.76 o 
  21   3   4      188.90      175.48     19.86 o 
  23   3   4       15.65       18.37      8.58 o 
  25   3   4     1011.62     1010.35     82.02 o 
  27   3   4      269.87      295.08     59.05 o 
  29   3   4      341.12      376.14     52.31 o 
  31   3   4       30.88       67.36     37.39 o 
  33   3   4      373.80      375.83     53.00 o 
 -32   4   4       61.62       36.60     18.79 o 
 -30   4   4     1988.67     2251.27    186.57 o 
 -28   4   4       76.08       71.90     47.76 o 
 -26   4   4      123.00       71.87     31.32 o 
 -24   4   4     4777.42     4496.86    271.27 o 
 -22   4   4     1383.55     1197.80    155.70 o 
 -20   4   4     2704.65     2601.86    121.98 o 
 -18   4   4      831.78      795.74     69.83 o 
 -16   4   4      187.12      165.64     28.00 o 
 -14   4   4       37.16       39.90     10.30 o 
 -12   4   4     1055.39     1050.66    103.09 o 
 -10   4   4      957.27      877.54     67.16 o 
  -8   4   4     2502.63     2307.47    110.73 o 
  -6   4   4     9497.36    10261.31    441.66 o 
  -4   4   4      450.15      498.93     48.77 o 
  -2   4   4       12.88       15.76     10.13 o 
   0   4   4     3212.55     3587.83    116.71 o 
   2   4   4       15.97       19.97      7.71 o 
   4   4   4     7230.47     7443.03    329.69 o 
   6   4   4     1389.70     1289.53     79.62 o 
   8   4   4     2023.21     2002.62     93.60 o 
  10   4   4     4484.93     4247.92    244.07 o 
  12   4   4        0.94        6.38     13.89 o 
  14   4   4     4731.31     4742.20    233.42 o 
  16   4   4     2021.31     2102.32    117.48 o 
  18   4   4       61.51       79.58     33.13 o 
  20   4   4      110.13      114.06     25.02 o 
  22   4   4      896.18     1059.81     73.86 o 
  24   4   4      854.83      926.47    107.60 o 
  26   4   4     1048.95     1138.13    120.14 o 
  28   4   4     1410.46     1484.79    158.71 o 
  30   4   4       70.97       57.48     39.95 o 
  32   4   4      362.98      391.30     74.39 o 
 -29   5   4     1111.45     1377.07    156.66 o 
 -27   5   4      121.68       77.70     61.03 o 
 -25   5   4     1240.94     1278.67    144.94 o 
 -23   5   4      432.37      390.28    121.53 o 
 -21   5   4      205.19      207.25    101.84 o 
 -19   5   4     1557.61     1676.42    161.45 o 
 -17   5   4      246.35      110.62    101.26 o 
 -15   5   4      764.47      707.67     56.38 o 
 -13   5   4     1707.94     1908.45    112.24 o 
 -11   5   4      231.32      196.35     51.77 o 
  -9   5   4      398.30      424.56     39.18 o 
  -7   5   4     9176.13     9060.76    376.07 o 
  -5   5   4     1308.79     1089.11    125.71 o 
  -3   5   4      216.47      232.74     29.89 o 
  -1   5   4        0.28        7.43     14.56 o 
   1   5   4        1.48       11.49     24.28 o 
   3   5   4      387.02      377.91     68.60 o 
   5   5   4      363.28      394.83     21.29 o 
   7   5   4      778.11      617.74    128.10 o 
   9   5   4     1559.59     1580.47    203.27 o 
  11   5   4      393.06      448.65     63.16 o 
  13   5   4       22.06       20.45      9.67 o 
  15   5   4      787.08      818.16     51.47 o 
  17   5   4       45.57       42.53     27.63 o 
  19   5   4     1412.59     1508.78    163.09 o 
  21   5   4       89.77       65.64     35.30 o 
  23   5   4      108.01      143.12     70.31 o 
  25   5   4       62.70       76.76     60.28 o 
  27   5   4      650.26      730.56    120.39 o 
 -24   6   4        2.68       18.90     25.66 o 
 -22   6   4      108.09      160.51     74.30 o 
 -20   6   4       99.55      112.60     66.75 o 
 -18   6   4      649.68      600.12     61.13 o 
 -16   6   4        3.50       21.37     29.06 o 
 -14   6   4        4.38       17.11     26.80 o 
 -12   6   4      338.55      285.68    107.43 o 
 -10   6   4        1.27       13.78     10.73 o 
  -8   6   4      117.20      110.39     60.74 o 
  -6   6   4      132.82      101.28     60.19 o 
  -4   6   4       11.60       18.94     11.30 o 
  -2   6   4     1237.61     1436.23    311.87 o 
   0   6   4       21.59       44.39     26.03 o 
   2   6   4        0.08       12.84     19.92 o 
   4   6   4      269.84      300.84    134.39 o 
   6   6   4      284.83      384.94     58.29 o 
   8   6   4      395.20      266.84     95.65 o 
  10   6   4      708.23      685.20     96.91 o 
  12   6   4     1161.78     1058.54    137.61 o 
  14   6   4      152.15      136.58     59.47 o 
  16   6   4       17.97       51.04     33.68 o 
  18   6   4      394.51      380.83     84.26 o 
  20   6   4      190.89      186.26    118.11 o 
  22   6   4      621.61      521.44     96.24 o 
 -15   7   4      467.36      499.52     85.45 o 
 -13   7   4      856.58      885.94    127.57 o 
 -11   7   4     1464.61     1601.15    273.52 o 
  -9   7   4       30.35       52.62     52.88 o 
  -7   7   4       13.97       25.34     24.57 o 
  -5   7   4        7.40       33.48     25.52 o 
  -3   7   4      284.15      255.80     58.18 o 
  -1   7   4      270.98      284.38     60.16 o 
   1   7   4        5.90       44.37     39.11 o 
   3   7   4       14.32       16.80     24.39 o 
   5   7   4      618.93      599.68     90.85 o 
   7   7   4       59.77       64.48     51.02 o 
   9   7   4       25.40       41.52     56.40 o 
  11   7   4      573.76      642.58    110.90 o 
  13   7   4      168.39      135.32     71.36 o 
  15   7   4     1468.95     1512.02    385.36 o 
 -37   1   5     1945.46     2099.01    154.43 o 
 -35   1   5      421.75      462.77     64.62 o 
 -33   1   5       33.81       31.62     18.18 o 
 -31   1   5     1920.69     1800.39     99.87 o 
 -29   1   5      494.12      517.67     41.38 o 
 -27   1   5      745.13      712.58     60.81 o 
 -25   1   5      149.83      198.18     49.77 o 
 -23   1   5     1244.16     1104.18     81.17 o 
 -21   1   5     2182.29     2149.22     90.71 o 
 -19   1   5        1.11        4.44      8.51 o 
 -17   1   5      221.39      258.37     22.37 o 
 -15   1   5      179.60      137.91     15.97 o 
 -13   1   5    43898.32    50155.56    750.30 o 
 -11   1   5       77.06       48.63      5.12 o 
  -9   1   5     2452.56     2597.17     58.76 o 
  -7   1   5     1625.46     1616.04     25.82 o 
  -5   1   5     1847.38     1713.67     55.27 o 
  -3   1   5    16688.65    16858.41    160.62 o 
  -1   1   5    15257.50    16904.83    151.63 o 
   1   1   5      826.34      799.32     32.23 o 
   3   1   5     5074.13     4502.05     51.40 o 
   5   1   5     5040.72     5027.11     57.44 o 
   7   1   5    12230.77    12634.91    147.52 o 
   9   1   5     8068.91     7541.37     87.53 o 
  11   1   5      303.09      308.31     16.96 o 
  13   1   5     3817.13     4051.02     69.82 o 
  15   1   5     9795.63     9966.93    260.13 o 
  17   1   5     2368.82     2468.88     64.53 o 
  19   1   5     5042.97     5092.30    169.14 o 
  21   1   5     1850.73     1818.57     55.50 o 
  23   1   5        0.49       14.43      7.90 o 
  25   1   5      177.01      215.98     17.44 o 
  27   1   5      109.11      105.40     18.12 o 
  29   1   5       51.08       60.19     22.20 o 
  31   1   5     2569.28     2878.54    136.34 o 
  33   1   5       71.97       64.74     26.63 o 
  35   1   5      372.78      271.03     54.44 o 
 -36   2   5     1265.66     1335.59    135.45 o 
 -34   2   5      165.37      163.50     71.80 o 
 -32   2   5     1896.18     1847.15    106.11 o 
 -30   2   5      806.77      901.94     61.40 o 
 -28   2   5      109.43       62.47     24.30 o 
 -26   2   5       34.04       40.73     17.36 o 
 -24   2   5      996.95     1008.49     93.08 o 
 -22   2   5      365.48      346.15     40.55 o 
 -20   2   5      268.36      221.28     51.18 o 
 -18   2   5       98.21       67.55     17.56 o 
 -16   2   5      674.59      546.17     53.81 o 
 -14   2   5     7443.03     7371.35    233.66 o 
 -12   2   5    25803.28    28384.65    755.25 o 
 -10   2   5     2531.16     2256.68     52.46 o 
  -8   2   5       64.76       65.50      6.93 o 
  -6   2   5      928.36     1130.02     27.61 o 
  -4   2   5      344.60      362.11     11.48 o 
  -2   2   5     3788.79     3766.62     52.90 o 
   0   2   5        3.78       28.69      4.81 o 
   2   2   5       23.36       16.61      3.90 o 
   4   2   5    12528.84    12942.68    174.85 o 
   6   2   5     1891.39     1827.40     93.23 o 
   8   2   5     6115.47     6009.83    150.60 o 
  10   2   5      742.08      607.30     40.82 o 
  12   2   5      176.36      133.15     15.33 o 
  14   2   5     1964.30     1924.45     67.59 o 
  16   2   5     2273.02     2237.86     91.15 o 
  18   2   5      269.43      224.02     16.19 o 
  20   2   5     2454.06     2314.85     67.66 o 
  22   2   5      988.75      883.82     53.91 o 
  24   2   5       45.28       51.95     13.25 o 
  26   2   5      468.38      512.09     32.94 o 
  28   2   5       68.57       89.63     31.98 o 
  30   2   5     3352.43     3729.12    198.81 o 
  32   2   5      821.88      911.44     90.57 o 
  34   2   5      463.79      458.16     50.99 o 
 -35   3   5     1085.91     1196.66    191.49 o 
 -33   3   5       12.54       20.45     31.13 o 
 -31   3   5     2617.78     2777.36    164.83 o 
 -29   3   5       14.57       16.98     10.16 o 
 -27   3   5      607.52      570.27     62.42 o 
 -25   3   5     2007.76     1951.77    113.87 o 
 -23   3   5      551.74      602.12     33.49 o 
 -21   3   5      129.28      154.79     40.11 o 
 -19   3   5      613.26      513.13     59.73 o 
 -17   3   5      333.57      332.47     39.73 o 
 -15   3   5     2941.81     2768.43    136.26 o 
 -13   3   5      760.73      707.63     52.30 o 
 -11   3   5     5382.74     5170.56    164.74 o 
  -9   3   5      311.33      354.99     29.14 o 
  -7   3   5      905.61     1007.04     69.82 o 
  -5   3   5     3444.98     3232.30     79.45 o 
  -3   3   5      901.24      885.69     42.41 o 
  -1   3   5     3584.22     3335.63     66.93 o 
   1   3   5      472.81      333.85     23.04 o 
   3   3   5      724.65      965.23    107.93 o 
   5   3   5      661.99      674.11     42.53 o 
   7   3   5     7437.19     7361.50    201.44 o 
   9   3   5     1115.84      957.08     66.46 o 
  11   3   5     1292.41     1277.79     84.25 o 
  13   3   5     3548.98     3567.07    160.83 o 
  15   3   5     3249.26     3170.32    118.49 o 
  17   3   5     8374.17     8863.63    291.88 o 
  19   3   5     4958.03     4897.68    135.22 o 
  21   3   5    10687.86    11975.40    291.43 o 
  23   3   5      239.82      262.90     20.63 o 
  25   3   5      717.79      654.37     30.01 o 
  27   3   5      723.48      889.64    113.65 o 
  29   3   5      155.26      138.75     66.95 o 
  31   3   5       11.89       25.42     33.03 o 
  33   3   5       34.50       46.12     37.52 o 
 -32   4   5      708.82      713.70    106.86 o 
 -30   4   5       33.60       47.57     52.96 o 
 -28   4   5      443.33      380.24     50.42 o 
 -26   4   5       17.22       36.62     24.94 o 
 -24   4   5       32.15       32.45     19.75 o 
 -22   4   5       13.00       21.15     15.33 o 
 -20   4   5      324.27      289.57     40.48 o 
 -18   4   5      425.03      421.43     31.48 o 
 -16   4   5     1497.12     1335.64    112.87 o 
 -14   4   5      934.59      891.01     67.27 o 
 -12   4   5        2.78        0.30      6.04 o 
 -10   4   5       51.40       64.66     21.52 o 
  -8   4   5      167.99      139.26     49.16 o 
  -6   4   5     1307.00     1263.78     62.72 o 
  -4   4   5      484.38      483.30     50.16 o 
  -2   4   5     2226.77     2369.29    161.39 o 
   0   4   5       20.18       31.20      9.68 o 
   2   4   5       43.30       36.12     12.37 o 
   4   4   5       69.39       72.72     16.29 o 
   6   4   5      263.27      230.57     21.03 o 
   8   4   5     1942.16     1968.04    148.73 o 
  10   4   5     2095.03     2037.69    143.12 o 
  12   4   5        6.97       27.72     16.81 o 
  14   4   5      134.80      140.65     21.93 o 
  16   4   5      146.07      148.15     47.12 o 
  18   4   5       89.36      114.50     34.43 o 
  20   4   5       26.80       29.42     12.99 o 
  22   4   5      434.64      419.04     31.20 o 
  24   4   5        1.06       24.76     27.74 o 
  26   4   5      138.93      130.79     79.73 o 
  28   4   5       72.97       44.91     32.04 o 
  30   4   5       93.52      175.78     89.08 o 
 -29   5   5       42.72      115.29     74.18 o 
 -27   5   5      439.87      462.98     90.92 o 
 -25   5   5        8.29        1.36     68.67 o 
 -23   5   5      836.51      843.58    131.93 o 
 -21   5   5      255.03      241.32     59.05 o 
 -19   5   5      161.40      177.42     70.48 o 
 -17   5   5      205.24      165.15     25.55 o 
 -15   5   5     2260.75     2399.95    137.93 o 
 -13   5   5      333.06      296.12     36.23 o 
 -11   5   5     2074.06     2235.01    244.15 o 
  -9   5   5       25.09       14.74     20.55 o 
  -7   5   5      703.90      673.91     72.63 o 
  -5   5   5      951.48      983.19     93.68 o 
  -3   5   5      129.29      160.25     55.54 o 
  -1   5   5     7277.28     7295.92    228.59 o 
   1   5   5      359.50      324.71     25.85 o 
   3   5   5      116.19      148.22     23.08 o 
   5   5   5     1725.45     1726.34    140.87 o 
   7   5   5       22.90       31.75     35.14 o 
   9   5   5     4118.25     4155.50    273.09 o 
  11   5   5       38.73       37.60     28.36 o 
  13   5   5       53.78       92.52     40.71 o 
  15   5   5      201.97      222.07     30.77 o 
  17   5   5     1719.54     1680.72    118.16 o 
  19   5   5     1554.45     1400.38    165.36 o 
  21   5   5      384.66      426.54     67.81 o 
  23   5   5      616.42      615.42     97.83 o 
  25   5   5      271.69      287.31    137.42 o 
  27   5   5       91.50       87.05     66.68 o 
 -24   6   5       71.95       67.80     53.09 o 
 -22   6   5       96.31       72.48     44.43 o 
 -20   6   5       33.81       39.78     40.90 o 
 -18   6   5        0.23       17.19     15.40 o 
 -16   6   5      300.46      311.91     40.45 o 
 -14   6   5     1690.43     1892.51    221.49 o 
 -12   6   5      139.05      168.80     55.88 o 
 -10   6   5      399.33      443.40     33.60 o 
  -8   6   5      349.48      327.57     28.24 o 
  -6   6   5      564.65      500.57     49.07 o 
  -4   6   5        5.52       26.87     25.27 o 
  -2   6   5     1140.64     1056.38     89.22 o 
   0   6   5     2098.15     1981.05    110.09 o 
   2   6   5      192.03      210.30     19.40 o 
   4   6   5      414.86      331.88     44.74 o 
   6   6   5       84.58       71.89     58.56 o 
   8   6   5     1341.80     1460.74    181.10 o 
  10   6   5      233.66      337.38     59.26 o 
  12   6   5        0.01       20.50     39.50 o 
  14   6   5      532.43      524.27     35.45 o 
  16   6   5     4484.27     4723.15    170.78 o 
  18   6   5      460.51      395.50     54.89 o 
  20   6   5      147.87      107.51     66.23 o 
  22   6   5     1871.82     2184.50    300.59 o 
 -15   7   5       20.75       35.96     29.41 o 
 -13   7   5      660.53      637.97    100.32 o 
 -11   7   5       33.91       36.81     85.52 o 
  -9   7   5      131.27       96.16     79.05 o 
  -7   7   5        1.31        9.89     12.59 o 
  -5   7   5      363.38      354.49     52.18 o 
  -3   7   5      951.90     1022.22    127.81 o 
  -1   7   5      103.84       81.50     67.04 o 
   1   7   5       17.50       35.00     36.94 o 
   3   7   5       66.74       61.04     55.11 o 
   5   7   5      520.74      421.34    120.62 o 
   7   7   5       98.06       42.57     45.82 o 
   9   7   5      217.48      279.23     48.15 o 
  11   7   5      691.81      761.72    119.00 o 
  13   7   5       32.42       55.84     63.87 o 
 -38   0   6     5026.12     5142.28    502.20 o 
 -36   0   6      169.65      218.59     38.63 o 
 -34   0   6       46.49       47.15     26.92 o 
 -32   0   6      121.59      163.49     76.88 o 
 -30   0   6      189.33      199.81     76.63 o 
 -28   0   6      497.74      488.16     54.44 o 
 -26   0   6     8090.74     8137.25    324.55 o 
 -24   0   6     1931.56     1971.98    126.23 o 
 -22   0   6    10331.74     9911.30    490.55 o 
 -20   0   6     6210.61     6068.46    303.37 o 
 -18   0   6     4542.03     5220.11    236.93 o 
 -16   0   6     3106.36     3045.79    136.40 o 
 -14   0   6      598.55      770.51     64.89 o 
 -12   0   6     1820.71     2107.18    161.11 o 
 -10   0   6     9911.67    11291.42    307.64 o 
  -8   0   6    10392.64     9572.13    167.90 o 
  -6   0   6    17019.52    16649.95    335.97 o 
  -4   0   6        6.38       11.75      3.09 o 
  -2   0   6     4093.71     4324.88     90.33 o 
   0   0   6     5115.37     4637.35    103.70 o 
   2   0   6    12101.65    11690.97    166.60 o 
   4   0   6     8695.50     8589.25     78.93 o 
   6   0   6    53218.72    57948.12   2836.43 o 
   8   0   6     1583.52     1374.31     55.72 o 
  10   0   6    24785.11    24980.06    440.52 o 
  12   0   6      439.09      674.13     43.02 o 
  14   0   6     3114.47     3043.87     76.17 o 
  16   0   6      112.82      156.72     39.84 o 
  18   0   6      259.15      396.44     40.60 o 
  20   0   6      677.89      738.23     72.22 o 
  22   0   6       77.83       54.07     12.83 o 
  24   0   6      344.87      392.70     28.10 o 
  26   0   6      764.51      801.79     37.82 o 
  28   0   6     1324.82     1332.16     77.62 o 
  30   0   6       34.41       50.94     26.76 o 
  32   0   6     2845.23     2856.57    123.30 o 
  34   0   6     2483.56     2731.39    334.42 o 
  36   0   6        2.00      -10.58     69.65 o 
 -37   1   6      765.64      771.38     74.36 o 
 -35   1   6      195.88      176.46     69.87 o 
 -33   1   6      678.36      637.87     59.56 o 
 -31   1   6      316.12      314.66     28.06 o 
 -29   1   6     1148.75     1020.93     41.82 o 
 -27   1   6        9.48       16.14     11.48 o 
 -25   1   6       10.72       14.06     14.08 o 
 -23   1   6     4761.76     4397.42    177.45 o 
 -21   1   6     5866.27     5644.10    219.38 o 
 -19   1   6      363.16      326.31     21.86 o 
 -17   1   6     1954.47     2042.07     48.21 o 
 -15   1   6      370.46      469.07     35.09 o 
 -13   1   6       74.75       90.09     14.51 o 
 -11   1   6      971.72     1014.93     52.22 o 
  -9   1   6     8615.89     8690.43    169.75 o 
  -7   1   6     2432.87     2172.11     35.41 o 
  -5   1   6       12.90       20.32      4.02 o 
  -3   1   6     5718.26     5357.85    100.49 o 
  -1   1   6     2037.48     1935.28     63.90 o 
   1   1   6    17320.12    18270.67    195.45 o 
   3   1   6    13195.91    13033.56    223.37 o 
   5   1   6       14.09       23.78      4.59 o 
   7   1   6      640.24      652.12     18.85 o 
   9   1   6    18133.57    19587.90    271.06 o 
  11   1   6    21258.40    21765.15    300.44 o 
  13   1   6      382.86      440.62     25.09 o 
  15   1   6     4308.90     4496.13     82.61 o 
  17   1   6      272.78      282.01     16.65 o 
  19   1   6       20.19       28.34      7.50 o 
  21   1   6     2113.98     2141.19     70.97 o 
  23   1   6      756.33      785.37     49.68 o 
  25   1   6      689.01      634.26     22.42 o 
  27   1   6      644.01      592.96     21.50 o 
  29   1   6       96.43       97.97     25.81 o 
  31   1   6       83.16       67.93     23.03 o 
  33   1   6     1460.03     1614.70    117.60 o 
  35   1   6      472.94      535.80     53.95 o 
 -36   2   6     1304.75     1505.92    139.61 o 
 -34   2   6        0.52       18.17     19.19 o 
 -32   2   6      441.11      420.29     34.16 o 
 -30   2   6      198.31      195.88     55.83 o 
 -28   2   6        0.00       13.96     12.43 o 
 -26   2   6       59.72       58.34     20.30 o 
 -24   2   6       29.71       36.75     13.42 o 
 -22   2   6        0.64       16.39     13.82 o 
 -20   2   6       26.26       20.79     13.16 o 
 -18   2   6      549.47      566.57     49.77 o 
 -16   2   6      122.16      136.27     21.17 o 
 -14   2   6      242.44      218.40     50.35 o 
 -12   2   6      274.56      281.97     32.44 o 
 -10   2   6     1809.09     2006.15     41.93 o 
  -8   2   6      375.68      406.27     23.64 o 
  -6   2   6     4156.70     4382.35     83.27 o 
  -4   2   6     1514.47     1460.78     30.51 o 
  -2   2   6     1794.17     1843.25     46.65 o 
   0   2   6     1853.16     1965.24     35.56 o 
   2   2   6     4065.16     4276.45    268.85 o 
   4   2   6     1966.06     2202.19     43.78 o 
   6   2   6     3726.52     3442.29     85.03 o 
   8   2   6      421.50      400.27     22.33 o 
  10   2   6       12.80       21.62      5.15 o 
  12   2   6     2248.19     2214.19     49.18 o 
  14   2   6     1505.67     1527.70     66.75 o 
  16   2   6      900.53      809.44     43.11 o 
  18   2   6        7.57       17.09      5.81 o 
  20   2   6      798.80      720.60     30.12 o 
  22   2   6     4168.20     3975.97    113.44 o 
  24   2   6     1027.92     1173.13     56.21 o 
  26   2   6     1883.46     1962.01     87.20 o 
  28   2   6     1086.34     1059.78     68.41 o 
  30   2   6       14.20       26.43     16.52 o 
  32   2   6       60.40       63.64     24.26 o 
  34   2   6     1584.89     1777.26    163.77 o 
 -35   3   6      214.91      161.33    111.10 o 
 -33   3   6      867.77      899.64    147.64 o 
 -31   3   6       94.84       97.63     51.12 o 
 -29   3   6       14.20       13.96     14.28 o 
 -27   3   6       13.08       25.94     12.10 o 
 -25   3   6     1406.18     1522.89     83.31 o 
 -23   3   6      404.58      371.55     27.80 o 
 -21   3   6     3977.46     4141.71    162.87 o 
 -19   3   6      831.36      758.27     33.74 o 
 -17   3   6     1249.73     1239.88    104.93 o 
 -15   3   6     2208.29     2159.83    111.20 o 
 -13   3   6     2206.80     2214.76     98.60 o 
 -11   3   6      762.86      684.76     49.98 o 
  -9   3   6     1221.27     1219.22    102.91 o 
  -7   3   6      234.57      291.48     20.93 o 
  -5   3   6     1910.58     1906.49     78.10 o 
  -3   3   6     2039.12     2165.02     52.43 o 
  -1   3   6       43.17       49.27     10.94 o 
   1   3   6      384.84      271.02     19.63 o 
   3   3   6       40.09       71.74     14.84 o 
   5   3   6     3213.11     3317.30     72.75 o 
   7   3   6       63.65       72.82      5.89 o 
   9   3   6       46.15       52.20     20.57 o 
  11   3   6     3394.21     3675.40    164.46 o 
  13   3   6     3245.77     3373.02    154.02 o 
  15   3   6     2719.36     2817.43    108.47 o 
  17   3   6     4505.24     4802.71    178.41 o 
  19   3   6        5.68       17.66     12.59 o 
  21   3   6     1309.50     1264.37     58.63 o 
  23   3   6     1164.39     1213.25     60.74 o 
  25   3   6      118.14      130.01     19.82 o 
  27   3   6      359.25      484.48     38.78 o 
  29   3   6      104.73      109.06     63.49 o 
  31   3   6        1.93       24.81     35.17 o 
  33   3   6       54.24       70.76     34.80 o 
 -32   4   6      146.08       73.85     51.69 o 
 -30   4   6      507.73      621.08     94.50 o 
 -28   4   6        7.85       32.19     24.35 o 
 -26   4   6      512.92      428.12    194.41 o 
 -24   4   6      234.25      282.24     38.63 o 
 -22   4   6       97.82      101.93     46.38 o 
 -20   4   6     2296.03     2266.77    127.85 o 
 -18   4   6       40.25       70.54     19.96 o 
 -16   4   6      578.82      593.47     60.96 o 
 -14   4   6      946.92     1100.69     51.50 o 
 -12   4   6      758.90      619.45     56.04 o 
 -10   4   6    10823.27    10368.45    368.26 o 
  -8   4   6     7811.68     6473.78    456.58 o 
  -6   4   6     6866.20     7101.37    366.48 o 
  -4   4   6     7627.92     7841.52    507.36 o 
  -2   4   6     6345.45     6388.25    295.38 o 
   0   4   6      208.51      173.78     14.72 o 
   2   4   6     7364.33     7681.26    306.37 o 
   4   4   6      272.15      320.90     25.17 o 
   6   4   6      466.69      491.52     39.54 o 
   8   4   6     1738.56     1686.12     72.89 o 
  10   4   6      302.61      348.94     24.04 o 
  12   4   6      789.64      835.85     31.39 o 
  14   4   6     2643.55     2882.95     97.23 o 
  16   4   6     2538.42     2399.47    129.81 o 
  18   4   6     3034.78     2905.13    167.62 o 
  20   4   6     3943.37     4078.77    194.12 o 
  22   4   6      915.40      937.19     65.62 o 
  24   4   6       10.04       49.01     24.49 o 
  26   4   6      568.89      600.45     84.33 o 
  28   4   6     2022.23     2091.58    269.32 o 
  30   4   6       56.19       74.91     32.68 o 
 -29   5   6       15.40       30.48     29.32 o 
 -27   5   6     1086.76     1046.27    141.09 o 
 -25   5   6      140.67      110.41     59.83 o 
 -23   5   6      693.05      896.56    118.14 o 
 -21   5   6       42.31       55.86     28.72 o 
 -19   5   6       85.37      101.11     37.22 o 
 -17   5   6       60.82       78.09     36.63 o 
 -15   5   6     2059.58     2083.07    115.50 o 
 -13   5   6        2.82        8.80     17.13 o 
 -11   5   6       38.34       53.28     32.19 o 
  -9   5   6     1909.46     1758.64    109.07 o 
  -7   5   6     2868.23     2805.73    113.62 o 
  -5   5   6     1342.52     1394.90    121.56 o 
  -3   5   6     1830.99     1929.30    154.93 o 
  -1   5   6     2309.57     2275.12     90.07 o 
   1   5   6      374.36      336.70     46.47 o 
   3   5   6      362.21      383.95     30.63 o 
   5   5   6     2618.61     2522.87     98.78 o 
   7   5   6       15.48       35.58     32.94 o 
   9   5   6      684.66      755.61     69.01 o 
  11   5   6       55.55       54.30     24.05 o 
  13   5   6      144.62      133.49     55.01 o 
  15   5   6     1287.48     1394.20    110.66 o 
  17   5   6      104.12       81.81     42.47 o 
  19   5   6     1400.05     1383.31    108.83 o 
  21   5   6     1658.18     1910.43    138.82 o 
  23   5   6      279.12      251.20     69.22 o 
  25   5   6      147.92      145.61     93.88 o 
  27   5   6       12.13       14.57     24.05 o 
 -22   6   6       28.51       35.15     23.75 o 
 -20   6   6      698.23      791.05    122.06 o 
 -18   6   6      841.95      786.53    112.56 o 
 -16   6   6       78.26       66.07     29.37 o 
 -14   6   6        9.13       13.10     78.82 o 
 -12   6   6        5.51       22.25     16.69 o 
 -10   6   6     1783.40     1733.64    146.48 o 
  -8   6   6      232.23      214.45     49.93 o 
  -6   6   6       67.80       66.02     36.92 o 
  -4   6   6       59.89       48.78     22.21 o 
  -2   6   6        2.60       12.40     19.27 o 
   0   6   6      211.83      185.17     22.88 o 
   2   6   6      214.49      234.78     51.37 o 
   4   6   6      577.14      625.18     65.56 o 
   6   6   6      408.13      379.51     85.16 o 
   8   6   6      169.60      154.93    102.77 o 
  10   6   6        2.70       17.35     25.44 o 
  12   6   6      228.76      240.57     34.02 o 
  14   6   6      993.49      902.57     61.48 o 
  16   6   6       14.14       21.43     38.55 o 
  18   6   6      176.51      112.90     85.09 o 
  20   6   6        4.45       34.27     41.36 o 
  22   6   6      132.71       72.13     48.41 o 
 -15   7   6     1128.34     1172.49    183.73 o 
 -13   7   6      313.09      258.67    172.00 o 
 -11   7   6      158.40      139.36     63.98 o 
  -9   7   6      496.51      531.40     99.34 o 
  -7   7   6       36.15       39.85     19.37 o 
  -5   7   6       37.66       32.76     25.55 o 
  -3   7   6      100.51       94.48     68.64 o 
  -1   7   6      404.52      530.99    255.40 o 
   1   7   6       38.78       69.80     46.29 o 
   3   7   6       93.24       92.74     67.86 o 
   5   7   6      161.42       70.00     90.55 o 
   7   7   6        4.62       14.53     27.41 o 
   9   7   6       34.22       28.75     40.06 o 
  11   7   6       29.74       17.92     27.30 o 
  13   7   6       14.39       24.36     29.57 o 
 -37   1   7      176.85      112.03     62.69 o 
 -35   1   7       31.41       49.74     28.52 o 
 -33   1   7      662.77      712.46     54.44 o 
 -31   1   7        5.55       12.82     11.87 o 
 -29   1   7      601.37      608.84     34.62 o 
 -27   1   7     1196.92     1293.04     64.22 o 
 -25   1   7       23.88       30.04     11.58 o 
 -23   1   7        0.11        6.87      3.96 o 
 -21   1   7     4917.02     4910.39    144.61 o 
 -19   1   7     1362.60     1288.72     39.13 o 
 -17   1   7     2386.43     2392.47     73.44 o 
 -15   1   7    15997.48    16516.05    399.14 o 
 -13   1   7      149.45      140.27     12.92 o 
 -11   1   7     2048.37     2231.09     49.64 o 
  -9   1   7      229.70      257.66     18.50 o 
  -7   1   7     8816.85     9019.84    158.36 o 
  -5   1   7     5442.94     4639.66     64.36 o 
  -3   1   7    31447.63    31239.44    885.69 o 
  -1   1   7    14334.21    14160.79    244.30 o 
   1   1   7    10320.53    10459.94    234.98 o 
   3   1   7     4802.77     5504.76     86.97 o 
   5   1   7     6500.35     7148.14    441.74 o 
   7   1   7    10122.37    10261.30    148.31 o 
   9   1   7       44.81       54.49     10.54 o 
  11   1   7     4096.70     3881.29     68.87 o 
  13   1   7       64.63       64.10     13.25 o 
  15   1   7      187.24      164.12     13.69 o 
  17   1   7      165.19      171.38     15.55 o 
  19   1   7     1493.11     1578.78     48.14 o 
  21   1   7      979.54     1095.02     25.48 o 
  23   1   7      477.69      452.65     22.79 o 
  25   1   7     1369.25     1399.46     37.59 o 
  27   1   7        0.47        9.13      5.60 o 
  29   1   7     2113.74     2194.18    123.44 o 
  31   1   7       93.40       92.19     37.97 o 
  33   1   7       97.62       91.23     36.32 o 
  35   1   7        8.09        9.57     12.78 o 
 -36   2   7        7.21       18.54     20.08 o 
 -34   2   7      277.96      281.15     34.66 o 
 -32   2   7       81.43       73.26     29.02 o 
 -30   2   7      529.18      560.05     44.57 o 
 -28   2   7     7545.01     8391.52    248.99 o 
 -26   2   7     1170.27     1341.03     93.85 o 
 -24   2   7      392.29      352.86     31.36 o 
 -22   2   7     1164.33     1079.28     56.53 o 
 -20   2   7     1966.41     2106.84     95.78 o 
 -18   2   7      138.69      150.63     42.96 o 
 -16   2   7     6081.92     6534.32    286.06 o 
 -14   2   7     7009.24     6975.65    205.94 o 
 -12   2   7     2895.78     3296.53     75.20 o 
 -10   2   7       35.78       44.99      6.40 o 
  -8   2   7      373.99      465.44     25.84 o 
  -6   2   7     5169.88     4756.90     83.85 o 
  -4   2   7    47424.16    50753.02    920.29 o 
  -2   2   7     2927.07     3000.88     53.36 o 
   0   2   7     9072.65     9139.58    138.59 o 
   2   2   7      207.71      306.13     24.79 o 
   4   2   7     4946.76     5040.77     91.16 o 
   6   2   7      293.06      237.35     15.62 o 
   8   2   7    16238.65    16818.29    265.72 o 
  10   2   7    16024.36    17256.55    300.94 o 
  12   2   7     1193.85     1238.97     63.22 o 
  14   2   7      347.58      353.77     22.10 o 
  16   2   7     3787.65     3816.97    129.63 o 
  18   2   7        1.66        5.39      2.75 o 
  20   2   7      485.84      429.62     27.99 o 
  22   2   7      102.14      136.39     32.80 o 
  24   2   7     1487.29     1448.51     63.56 o 
  26   2   7       10.47       16.50      7.30 o 
  28   2   7        2.21        8.67      6.27 o 
  30   2   7      360.45      373.88     34.92 o 
  32   2   7      761.27      831.03    106.39 o 
  34   2   7        9.66       23.35     12.73 o 
 -35   3   7      501.57      289.67    163.14 o 
 -33   3   7      160.52       73.25     42.71 o 
 -31   3   7      275.90      270.43     50.66 o 
 -29   3   7     2288.78     2584.26    146.62 o 
 -27   3   7     1364.61     1432.53    107.58 o 
 -25   3   7       91.55       87.36     32.15 o 
 -23   3   7     1691.93     1562.92    103.03 o 
 -21   3   7       26.52       34.11     16.84 o 
 -19   3   7     1210.02     1173.62     63.36 o 
 -17   3   7      557.33      529.08     63.75 o 
 -15   3   7     2135.84     2123.06    107.28 o 
 -13   3   7     5293.72     5178.19    208.46 o 
 -11   3   7     6331.61     6529.52    206.21 o 
  -9   3   7    13809.19    13735.59    369.18 o 
  -7   3   7      299.54      262.63     29.32 o 
  -5   3   7     6575.40     6421.36    124.60 o 
  -3   3   7     1754.70     1808.31     54.85 o 
  -1   3   7      890.42      962.96     53.19 o 
   1   3   7      219.70      198.87     12.79 o 
   3   3   7      278.20      217.30     14.85 o 
   5   3   7       50.23       44.32      8.02 o 
   7   3   7      435.33      416.64     26.86 o 
   9   3   7     5985.69     5970.03    260.96 o 
  11   3   7     8988.65     9848.64    347.79 o 
  13   3   7      264.21      270.88     29.09 o 
  15   3   7     2283.63     2191.76     88.11 o 
  17   3   7     1614.22     1683.15    107.89 o 
  19   3   7      468.90      469.57     23.70 o 
  21   3   7       35.95       73.68     22.73 o 
  23   3   7     6055.44     6615.09    291.04 o 
  25   3   7      130.44      168.74     20.17 o 
  27   3   7     1185.16     1253.92     83.72 o 
  29   3   7       36.22       21.93     19.82 o 
  31   3   7      480.76      619.63    104.93 o 
 -32   4   7      105.74       70.29     42.57 o 
 -30   4   7        3.37       21.47     29.87 o 
 -28   4   7      100.17       89.16     50.10 o 
 -26   4   7      650.10      663.24     42.68 o 
 -24   4   7       65.45       68.74     25.35 o 
 -22   4   7       10.38       15.19     28.19 o 
 -20   4   7      832.02      801.92     59.56 o 
 -18   4   7        3.76       24.08     18.92 o 
 -16   4   7      458.03      434.56     67.78 o 
 -14   4   7     2068.16     2073.83    110.20 o 
 -12   4   7     1269.60     1245.15     70.94 o 
 -10   4   7     1107.89      964.07     84.84 o 
  -8   4   7       92.97      106.21     25.87 o 
  -6   4   7     1144.35     1160.18    127.30 o 
  -4   4   7     2008.07     1889.88     97.94 o 
  -2   4   7     1686.26     1801.46     86.43 o 
   0   4   7      393.00      351.64     29.79 o 
   2   4   7     1974.05     1943.55     89.80 o 
   4   4   7     4139.79     4240.28    140.19 o 
   6   4   7      843.78      811.36     62.38 o 
   8   4   7        6.85       15.15     15.93 o 
  10   4   7      284.57      307.81     32.39 o 
  12   4   7     5933.75     6012.98    173.32 o 
  14   4   7      109.44      110.49     36.73 o 
  16   4   7     2095.71     2085.00     90.13 o 
  18   4   7      195.77      200.09     50.84 o 
  20   4   7       25.98       27.65     17.06 o 
  22   4   7        7.31       11.45     12.89 o 
  24   4   7      804.32      837.20     94.41 o 
  26   4   7      116.24      141.63     68.34 o 
  28   4   7      267.35      162.85    101.76 o 
  30   4   7      130.07      147.03     65.05 o 
 -27   5   7      264.71      304.97     45.75 o 
 -25   5   7      162.45      144.30     90.74 o 
 -23   5   7       22.59       18.04     23.70 o 
 -21   5   7      102.48       85.94     43.04 o 
 -19   5   7        2.91       26.50     24.72 o 
 -17   5   7        7.18       24.59     15.01 o 
 -15   5   7      406.12      361.62     38.34 o 
 -13   5   7     2463.76     2563.42    167.89 o 
 -11   5   7      185.10      177.66     61.21 o 
  -9   5   7      555.51      532.35     34.75 o 
  -7   5   7      691.16      631.77     35.63 o 
  -5   5   7     8906.77     8885.52    518.45 o 
  -3   5   7       47.43       48.44     28.67 o 
  -1   5   7     1027.74     1009.02     83.33 o 
   1   5   7     2122.34     2132.22    106.46 o 
   3   5   7     4041.07     3887.09    197.29 o 
   5   5   7       94.56       84.53     30.75 o 
   7   5   7     1412.70     1244.18    132.59 o 
   9   5   7     6141.87     6538.28    478.01 o 
  11   5   7       36.35       44.23     15.54 o 
  13   5   7      345.54      378.80     46.84 o 
  15   5   7      484.33      467.40     36.70 o 
  17   5   7      132.76      115.83     42.46 o 
  19   5   7      145.15      114.83     39.83 o 
  21   5   7      120.48       75.35     46.03 o 
  23   5   7      149.48      114.08     91.92 o 
  25   5   7      121.09      133.94     91.10 o 
 -22   6   7      165.79       98.66     49.36 o 
 -20   6   7      227.57      205.83    131.97 o 
 -18   6   7       10.30       38.55     34.04 o 
 -16   6   7      170.46      103.24     57.19 o 
 -14   6   7     1776.40     1877.96     99.14 o 
 -12   6   7       17.16       13.64     17.47 o 
 -10   6   7      194.74      148.98     82.76 o 
  -8   6   7     1077.52     1150.74    101.74 o 
  -6   6   7        9.31       17.40     14.47 o 
  -4   6   7     4024.06     4121.04    250.08 o 
  -2   6   7       29.03       18.31     11.98 o 
   0   6   7       95.16       93.21     42.93 o 
   2   6   7     1036.55      934.76    143.37 o 
   4   6   7       28.89       38.69     43.70 o 
   6   6   7      147.53      163.14     95.21 o 
   8   6   7     2908.57     2790.57    305.36 o 
  10   6   7        2.08       23.39     35.20 o 
  12   6   7       16.71       12.37     10.31 o 
  14   6   7      282.43      322.11     50.28 o 
  16   6   7        4.94        4.11     14.38 o 
  18   6   7     1146.08     1158.99    173.30 o 
  20   6   7      481.53      493.51    121.68 o 
 -13   7   7       30.99       50.72     66.59 o 
 -11   7   7     1101.61     1014.58    228.71 o 
  -9   7   7      122.54       65.28     65.92 o 
  -7   7   7        1.34        3.99     18.05 o 
  -5   7   7      775.33      854.59    232.97 o 
  -3   7   7      190.75      170.19    134.41 o 
  -1   7   7      428.69      607.12    203.39 o 
   1   7   7      122.30       77.96     72.49 o 
   3   7   7       12.10       33.86     29.06 o 
   5   7   7      361.25      391.06    137.94 o 
   7   7   7      142.14      132.82     83.34 o 
   9   7   7       77.41       68.34     50.17 o 
  11   7   7       13.25       10.43     36.67 o 
 -36   0   8     2012.39     2009.43    203.81 o 
 -34   0   8     2091.38     2239.28    211.19 o 
 -32   0   8     3173.91     3633.33    269.66 o 
 -30   0   8      470.50      444.68     65.27 o 
 -28   0   8     2230.16     2065.32    249.93 o 
 -26   0   8     9032.98     8718.64    475.70 o 
 -24   0   8     1115.43      889.60    110.99 o 
 -22   0   8     4758.43     4276.28    238.16 o 
 -20   0   8     1857.98     1939.54    134.98 o 
 -18   0   8     1500.09     1348.44    100.55 o 
 -16   0   8      810.89      785.55     78.24 o 
 -14   0   8    22925.85    23886.64    359.68 o 
 -12   0   8     1564.78     1318.87     51.21 o 
 -10   0   8     4634.38     4965.02    157.04 o 
  -8   0   8     3480.33     3461.53     81.30 o 
  -6   0   8    11080.85    11695.22    200.71 o 
  -4   0   8    13638.00    13611.19    318.55 o 
  -2   0   8     1105.42      998.92     39.88 o 
   0   0   8     5211.24     4871.15     80.54 o 
   2   0   8      618.17     1034.19     35.58 o 
   4   0   8    16973.61    16374.68    272.77 o 
   6   0   8     5559.28     5560.44    124.67 o 
   8   0   8      930.87      973.43     58.89 o 
  10   0   8     3475.26     3575.72    113.04 o 
  12   0   8     2167.54     2166.74     69.93 o 
  14   0   8      467.59      385.44     54.87 o 
  16   0   8       60.18       59.27     18.18 o 
  18   0   8    25594.90    27111.12    507.70 o 
  20   0   8     6791.59     6579.61    548.05 o 
  22   0   8     1223.67     1295.79    104.21 o 
  24   0   8       21.96       18.09     12.25 o 
  26   0   8      239.57      360.12     27.04 o 
  28   0   8      408.80      411.26     29.79 o 
  30   0   8      208.14      155.70     22.96 o 
  32   0   8      129.71       87.28     64.50 o 
  34   0   8       23.32       14.72     18.61 o 
 -37   1   8       86.72       54.52     32.92 o 
 -35   1   8       84.24       70.67     33.78 o 
 -33   1   8     1392.46     1450.77     73.22 o 
 -31   1   8      886.69      918.84     68.33 o 
 -29   1   8      366.89      322.47     38.71 o 
 -27   1   8      596.59      564.21     46.09 o 
 -25   1   8     1574.11     1421.00     81.38 o 
 -23   1   8       16.20       39.63     11.05 o 
 -21   1   8      862.41      883.34     60.74 o 
 -19   1   8     3260.96     3005.87    122.30 o 
 -17   1   8     2115.53     1838.67     63.64 o 
 -15   1   8     1521.97     1480.31     79.41 o 
 -13   1   8      438.49      369.31     27.45 o 
 -11   1   8     5825.79     5690.85    164.64 o 
  -9   1   8     3089.80     3218.56     62.54 o 
  -7   1   8     1064.08     1139.13     30.77 o 
  -5   1   8       65.03       33.15      7.17 o 
  -3   1   8     4755.18     4617.61    125.39 o 
  -1   1   8     2762.03     2768.00     68.08 o 
   1   1   8     1172.19     1416.02     29.57 o 
   3   1   8     9379.00     9198.43    132.12 o 
   5   1   8     3800.98     3820.52     60.62 o 
   7   1   8     2208.76     2339.16     41.27 o 
   9   1   8      808.56      872.86     45.16 o 
  11   1   8     2417.89     2251.53     45.56 o 
  13   1   8     1476.26     1535.69     45.20 o 
  15   1   8       20.87       16.04      4.52 o 
  17   1   8     3076.83     2910.29    100.55 o 
  19   1   8     3239.30     3315.96    108.61 o 
  21   1   8      220.71      198.11     18.73 o 
  23   1   8      306.05      394.71     17.58 o 
  25   1   8      170.08      131.01     16.14 o 
  27   1   8      173.26      207.54     27.94 o 
  29   1   8      484.38      390.72     26.02 o 
  31   1   8        0.21        7.47      9.34 o 
  33   1   8      373.59      364.95     29.43 o 
 -36   2   8      584.24      627.03     63.40 o 
 -34   2   8      458.49      376.19     65.15 o 
 -32   2   8      424.80      377.52     33.85 o 
 -30   2   8      422.83      382.99     30.68 o 
 -28   2   8       31.47       26.54     16.11 o 
 -26   2   8        1.42       16.66     11.32 o 
 -24   2   8        0.02        3.52     13.57 o 
 -22   2   8      474.53      374.02     37.08 o 
 -20   2   8     1335.70     1421.30     86.81 o 
 -18   2   8     2076.17     2275.95     99.19 o 
 -16   2   8       96.64       74.95     15.58 o 
 -14   2   8      823.58      856.93     55.49 o 
 -12   2   8     1722.70     1782.90     59.02 o 
 -10   2   8     2580.63     2410.35     53.01 o 
  -8   2   8      548.84      490.63     29.08 o 
  -6   2   8       10.17        3.17      4.87 o 
  -4   2   8     1519.28     1519.06     33.95 o 
  -2   2   8     9696.77    10526.85    232.25 o 
   0   2   8     2150.79     2396.38     45.50 o 
   2   2   8      525.43      560.58     27.87 o 
   4   2   8     3841.05     3960.22     71.78 o 
   6   2   8     1274.56     1114.38     55.90 o 
   8   2   8     1455.15     1407.84     69.34 o 
  10   2   8     1519.08     1564.60     44.15 o 
  12   2   8      295.77      280.50     19.68 o 
  14   2   8      909.66      820.84     42.62 o 
  16   2   8       49.35       52.00      6.09 o 
  18   2   8     1461.75     1415.57     52.87 o 
  20   2   8       26.22       34.66     11.37 o 
  22   2   8     1780.80     1689.02     75.04 o 
  24   2   8      294.26      317.91     28.25 o 
  26   2   8      419.13      400.93     27.32 o 
  28   2   8       13.87       27.90     13.92 o 
  30   2   8      278.37      294.53     41.54 o 
  32   2   8      467.23      557.69     48.28 o 
 -33   3   8     1754.31     1918.11    166.58 o 
 -31   3   8        1.75       15.12     16.92 o 
 -29   3   8       89.13       87.96     41.59 o 
 -27   3   8       11.90       22.13     18.22 o 
 -25   3   8      156.50      196.40     60.84 o 
 -23   3   8       40.99       32.51     14.39 o 
 -21   3   8      105.48       80.55     26.37 o 
 -19   3   8      395.61      436.67     29.13 o 
 -17   3   8      917.04      923.25     54.89 o 
 -15   3   8      953.16      882.94     84.70 o 
 -13   3   8      184.87      139.17     14.59 o 
 -11   3   8     3914.64     3997.64    146.26 o 
  -9   3   8     1881.98     1756.46     69.06 o 
  -7   3   8     2123.10     2047.01     88.40 o 
  -5   3   8     1568.14     1327.32     82.92 o 
  -3   3   8     1840.21     1892.10     69.59 o 
  -1   3   8      123.35       89.03     17.78 o 
   1   3   8        8.99        7.51      6.16 o 
   3   3   8     3128.94     3255.31     88.84 o 
   5   3   8       21.93       41.22     10.52 o 
   7   3   8      390.16      388.88     25.00 o 
   9   3   8      773.46      790.86     45.82 o 
  11   3   8      143.53      158.46     34.43 o 
  13   3   8     2483.51     2567.80     97.26 o 
  15   3   8       12.55       27.84     11.07 o 
  17   3   8     8392.08     8572.58    287.87 o 
  19   3   8     3245.83     3346.13    130.51 o 
  21   3   8       24.13       43.94     20.26 o 
  23   3   8      740.87      730.64     58.24 o 
  25   3   8       68.47       50.00     20.03 o 
  27   3   8       78.23       81.66     30.72 o 
  29   3   8      404.39      427.26     47.11 o 
  31   3   8        8.24       17.02     20.92 o 
 -30   4   8        7.56       22.17     18.45 o 
 -28   4   8      110.10       96.65     55.77 o 
 -26   4   8       12.38       14.00     16.11 o 
 -24   4   8       96.78      115.05     46.81 o 
 -22   4   8      102.08      108.02     38.41 o 
 -20   4   8     1246.12     1142.56     70.47 o 
 -18   4   8      419.91      463.21     44.02 o 
 -16   4   8     3088.20     3025.14    137.98 o 
 -14   4   8      481.87      388.81     47.32 o 
 -12   4   8      664.13      676.46     64.24 o 
 -10   4   8    21401.43    21641.43   1052.69 o 
  -8   4   8      350.33      320.55     77.39 o 
  -6   4   8     5316.31     5620.82    248.71 o 
  -4   4   8        0.34        7.99      7.52 o 
  -2   4   8     8252.69    11350.21   1488.30 o 
   0   4   8      215.42      214.20     23.78 o 
   2   4   8     4311.68     4015.19    133.46 o 
   4   4   8      294.57      335.28     32.49 o 
   6   4   8     2227.02     2113.32    125.30 o 
   8   4   8     1045.89      957.38     61.69 o 
  10   4   8     1911.88     1885.68    118.34 o 
  12   4   8     2648.72     2619.62     93.27 o 
  14   4   8     3021.53     3027.48    129.83 o 
  16   4   8      891.07      944.12     57.43 o 
  18   4   8     2920.31     3052.16    159.69 o 
  20   4   8      251.47      270.98     42.36 o 
  22   4   8       87.05      122.38     49.24 o 
  24   4   8      401.45      363.24     38.25 o 
  26   4   8       78.44       72.56     46.76 o 
  28   4   8      472.43      557.32     99.84 o 
 -27   5   8      208.39       85.81     69.89 o 
 -25   5   8       17.17       14.50     21.99 o 
 -23   5   8       12.53       21.90     15.31 o 
 -21   5   8      870.72      895.63     54.55 o 
 -19   5   8      648.83      662.54     59.99 o 
 -17   5   8        4.29       14.14     13.09 o 
 -15   5   8      104.57       87.86     32.68 o 
 -13   5   8     1618.04     1570.20     98.16 o 
 -11   5   8     1067.79     1043.05     85.39 o 
  -9   5   8     4320.86     4551.13    350.38 o 
  -7   5   8     1329.24     1370.26     85.73 o 
  -5   5   8        4.73       14.93     23.35 o 
  -3   5   8     1229.52     1362.88     84.56 o 
  -1   5   8       56.13       62.31     19.05 o 
   1   5   8       55.97       68.05     20.50 o 
   3   5   8       54.07       47.27     20.22 o 
   5   5   8      466.79      489.12     71.55 o 
   7   5   8      601.64      606.08     96.83 o 
   9   5   8       17.93       32.63     37.41 o 
  11   5   8     1681.45     1671.68    103.24 o 
  13   5   8      266.40      260.28     36.32 o 
  15   5   8        0.03       17.92     18.29 o 
  17   5   8      394.05      399.13     35.19 o 
  19   5   8      969.62      939.67     85.78 o 
  21   5   8       30.82       26.71     30.93 o 
  23   5   8      120.10      115.44     71.90 o 
  25   5   8        6.21       24.98     30.06 o 
 -22   6   8      405.43      374.76     71.65 o 
 -20   6   8      448.33      405.12    103.33 o 
 -18   6   8       16.03       20.74     26.98 o 
 -16   6   8      279.88      294.10     67.51 o 
 -14   6   8      244.72      188.90     40.67 o 
 -12   6   8        3.92       19.61     23.61 o 
 -10   6   8        4.88       16.23     14.32 o 
  -8   6   8     1386.31     1272.31     99.46 o 
  -6   6   8      261.94      250.42     72.10 o 
  -4   6   8      981.14     1018.72    138.80 o 
  -2   6   8      189.56      157.76     21.87 o 
   0   6   8     1219.92     1773.29    556.74 o 
   2   6   8     1507.39     1334.34    146.04 o 
   4   6   8      224.01      229.42     93.89 o 
   6   6   8       11.02       20.26     21.91 o 
   8   6   8      374.36      318.17    183.96 o 
  10   6   8      695.11      598.52     67.36 o 
  12   6   8     1332.34     1409.40     83.91 o 
  14   6   8      398.93      398.45     60.97 o 
  16   6   8      813.50      835.36    109.87 o 
  18   6   8      396.58      368.27     54.80 o 
  20   6   8       34.74       33.46     44.38 o 
 -11   7   8      268.63      274.54    132.89 o 
  -9   7   8      558.14      530.11     80.23 o 
  -7   7   8      486.37      356.28    137.42 o 
  -5   7   8      664.12      688.04    100.24 o 
  -3   7   8     1034.42     1263.77    157.28 o 
  -1   7   8       76.59       47.38     83.05 o 
   1   7   8      265.05      159.96    180.76 o 
   3   7   8     1006.06     1127.41    141.12 o 
   5   7   8      167.97      133.41    126.38 o 
   7   7   8      322.81      154.47    100.90 o 
   9   7   8        0.81       25.97     29.70 o 
 -35   1   9       20.16       15.27     15.76 o 
 -33   1   9      630.83      546.80     70.88 o 
 -31   1   9     1393.90     1304.62     81.79 o 
 -29   1   9      145.56      179.60     46.11 o 
 -27   1   9        3.86       14.89     13.07 o 
 -25   1   9     1118.62     1148.10     66.82 o 
 -23   1   9      126.70       87.27     17.01 o 
 -21   1   9      287.44      201.21     22.56 o 
 -19   1   9       21.57       16.15      7.90 o 
 -17   1   9     3801.86     3577.88    142.33 o 
 -15   1   9     3487.77     3737.63    102.31 o 
 -13   1   9     1411.78     1316.29     76.99 o 
 -11   1   9        1.79       11.86      5.22 o 
  -9   1   9     6186.04     6064.47    115.00 o 
  -7   1   9    28129.50    30043.56    468.52 o 
  -5   1   9      470.23      420.43     26.41 o 
  -3   1   9     6002.58     6176.24    109.51 o 
  -1   1   9    15902.38    22240.05   3309.03 o 
   1   1   9      318.57      429.92     26.39 o 
   3   1   9     7510.28     7359.40    145.85 o 
   5   1   9     1480.70     1516.54     32.11 o 
   7   1   9      474.50      488.03     26.39 o 
   9   1   9     2747.36     2615.55     49.27 o 
  11   1   9      565.43      513.72     29.68 o 
  13   1   9       12.68       22.21      6.05 o 
  15   1   9      166.18      127.65     16.69 o 
  17   1   9     1388.93     1289.27     83.99 o 
  19   1   9        6.25       12.50      6.85 o 
  21   1   9        9.77       15.21      7.09 o 
  23   1   9       34.79       40.58     14.56 o 
  25   1   9        7.06       10.14      5.77 o 
  27   1   9      767.71      707.11     43.08 o 
  29   1   9      914.92      840.83     43.88 o 
  31   1   9      545.14      530.23     39.44 o 
  33   1   9      143.73      111.01     40.90 o 
 -34   2   9      432.12      465.01     52.10 o 
 -32   2   9      438.20      450.38     57.73 o 
 -30   2   9     1444.68     1447.37     95.85 o 
 -28   2   9        8.64       30.21     18.66 o 
 -26   2   9     5434.15     5275.35    232.53 o 
 -24   2   9      203.64      254.76     31.87 o 
 -22   2   9     1296.00     1380.95    105.50 o 
 -20   2   9     4219.05     4007.97    169.22 o 
 -18   2   9     5632.99     5429.37    271.73 o 
 -16   2   9     1209.18     1117.09     82.63 o 
 -14   2   9      635.82      668.38     48.67 o 
 -12   2   9      742.91      760.11     53.52 o 
 -10   2   9     2841.70     2784.13     72.96 o 
  -8   2   9     4155.14     4036.67     75.91 o 
  -6   2   9     2848.15     2750.57     74.33 o 
  -4   2   9      128.48      154.92     14.14 o 
  -2   2   9     3446.65     3333.72    122.26 o 
   0   2   9     2000.47     1889.98     57.85 o 
   2   2   9     2655.58     2639.58     50.78 o 
   4   2   9      718.45      687.48     35.95 o 
   6   2   9     1368.74     1657.08     33.22 o 
   8   2   9       85.68       72.76     12.40 o 
  10   2   9    13847.72    14268.66    329.43 o 
  12   2   9     2646.43     2511.40     87.11 o 
  14   2   9     3632.31     3628.51    101.90 o 
  16   2   9     1276.38     1186.82     40.31 o 
  18   2   9     2023.06     2042.95     51.76 o 
  20   2   9       40.24       40.64     13.56 o 
  22   2   9       36.30       31.88     11.97 o 
  24   2   9      362.98      360.14     25.91 o 
  26   2   9      195.83      154.97     47.09 o 
  28   2   9       56.99       23.34     16.98 o 
  30   2   9       97.46       57.45     26.45 o 
  32   2   9        0.32       12.96     15.98 o 
 -33   3   9       41.01       18.18     20.18 o 
 -31   3   9      153.80      137.43     68.71 o 
 -29   3   9        0.72        5.22     17.00 o 
 -27   3   9     1802.29     1749.56    109.19 o 
 -25   3   9      716.85      653.36     54.44 o 
 -23   3   9        3.63       40.09     15.18 o 
 -21   3   9      952.13      991.82     57.21 o 
 -19   3   9      629.93      567.14     34.64 o 
 -17   3   9     2948.71     3027.94    111.42 o 
 -15   3   9      507.87      469.93     39.34 o 
 -13   3   9      749.77      717.44     54.57 o 
 -11   3   9      381.06      347.13     28.06 o 
  -9   3   9      819.36      719.11     52.97 o 
  -7   3   9     2277.03     2276.34    100.96 o 
  -5   3   9      150.71      119.68     26.44 o 
  -3   3   9     8181.65     7998.37    238.69 o 
  -1   3   9       60.37       71.79     15.18 o 
   1   3   9      709.43      589.50     56.93 o 
   3   3   9       40.69       54.64     13.53 o 
   5   3   9      810.41      832.31     43.42 o 
   7   3   9      164.08      168.62     17.14 o 
   9   3   9      106.18      117.63     14.04 o 
  11   3   9      625.26      646.11     56.57 o 
  13   3   9     2573.60     2619.99    103.59 o 
  15   3   9      525.95      469.37     24.29 o 
  17   3   9      205.63      179.62     47.49 o 
  19   3   9     1275.43     1239.14     59.67 o 
  21   3   9      602.45      548.11     29.61 o 
  23   3   9      797.89      755.54     54.93 o 
  25   3   9      127.29      142.94     27.21 o 
  27   3   9       31.79       25.30     11.38 o 
  29   3   9     2316.61     2556.43    228.14 o 
  31   3   9       19.96       20.77     19.65 o 
 -30   4   9        3.09       25.46     30.55 o 
 -28   4   9        1.81       31.73     25.79 o 
 -26   4   9      356.72      421.03     42.23 o 
 -24   4   9      123.67       88.73     36.32 o 
 -22   4   9      961.95      901.38     74.67 o 
 -20   4   9     2687.72     2607.33    139.59 o 
 -18   4   9        7.36        6.93     14.96 o 
 -16   4   9     1686.18     1617.01    105.89 o 
 -14   4   9      711.67      669.12     56.14 o 
 -12   4   9      481.70      479.92     34.89 o 
 -10   4   9        7.95       27.59     20.77 o 
  -8   4   9     4078.28     4440.18    207.31 o 
  -6   4   9     1178.10     1104.22     38.31 o 
  -4   4   9      700.31      693.36     34.27 o 
  -2   4   9      732.08      760.12     28.08 o 
   0   4   9       85.76      112.02     22.54 o 
   2   4   9        8.89       12.89      9.77 o 
   4   4   9     1450.83     1488.58     67.43 o 
   6   4   9     2969.95     3085.46    126.36 o 
   8   4   9      287.35      290.99     23.63 o 
  10   4   9       87.30       96.74     29.25 o 
  12   4   9      517.20      558.73     35.86 o 
  14   4   9      274.87      251.13     58.28 o 
  16   4   9        0.39       13.76     11.56 o 
  18   4   9       60.11       56.29     14.20 o 
  20   4   9      316.76      301.72     25.59 o 
  22   4   9       15.53       34.09     14.02 o 
  24   4   9       14.58       30.27     12.58 o 
  26   4   9       37.31       53.95     18.04 o 
  28   4   9       65.15       30.95     36.26 o 
 -27   5   9     1569.44     1639.72    196.78 o 
 -25   5   9       70.49       75.81     45.87 o 
 -23   5   9        1.95       13.76     27.27 o 
 -21   5   9      139.94      111.63     50.25 o 
 -19   5   9        2.33       25.10     16.88 o 
 -17   5   9      206.30      183.64     56.47 o 
 -15   5   9      108.96      104.41     38.50 o 
 -13   5   9     1174.06     1146.07     87.62 o 
 -11   5   9     1627.92     1684.80    105.04 o 
  -9   5   9     4674.73     4743.38    255.94 o 
  -7   5   9      367.65      372.98     44.37 o 
  -5   5   9      131.10      115.80     49.93 o 
  -3   5   9     2753.97     2778.35    177.14 o 
  -1   5   9      691.68      693.75     50.84 o 
   1   5   9     4793.85     4595.25    275.12 o 
   3   5   9      273.13      284.88     31.91 o 
   5   5   9     1114.57     1071.06    105.23 o 
   7   5   9     1875.07     1827.83    151.68 o 
   9   5   9      223.31      218.58     65.31 o 
  11   5   9       82.25      108.61     34.05 o 
  13   5   9      181.07      160.53     76.78 o 
  15   5   9      615.31      604.22     42.29 o 
  17   5   9       23.66       12.59     17.03 o 
  19   5   9        1.22       11.68     14.06 o 
  21   5   9       50.60       40.21     37.72 o 
  23   5   9      736.34      662.20    109.42 o 
 -20   6   9      120.75      119.98     84.42 o 
 -18   6   9      129.83       73.13     50.21 o 
 -16   6   9     1674.83     1673.79    220.22 o 
 -14   6   9     1279.12     1364.16    113.02 o 
 -12   6   9      298.70      338.61     43.09 o 
 -10   6   9        0.26        6.91     19.80 o 
  -8   6   9     1501.83     1738.78    124.17 o 
  -6   6   9      730.17      653.18     42.62 o 
  -4   6   9      133.65      113.51     36.35 o 
  -2   6   9     3046.58     3636.80    301.08 o 
   0   6   9        0.06        5.82     16.66 o 
   2   6   9      424.33      427.86     59.79 o 
   4   6   9      263.17      277.51     53.78 o 
   6   6   9      139.16      171.94     70.81 o 
   8   6   9      410.60      401.26     61.15 o 
  10   6   9       31.93       45.38     22.44 o 
  12   6   9      884.92      774.82     79.13 o 
  14   6   9     1279.10     1270.02    159.34 o 
  16   6   9       10.16       36.87     32.38 o 
  18   6   9        6.21       49.37     31.37 o 
  -9   7   9      194.17      139.23    117.08 o 
  -7   7   9      185.08      116.99     74.62 o 
  -5   7   9       11.15       19.47     24.12 o 
  -3   7   9       22.66      -60.88    134.14 o 
  -1   7   9      487.06      445.87     59.69 o 
   1   7   9      178.85      143.56    182.08 o 
   3   7   9      290.27      260.79    130.07 o 
   5   7   9       76.88       75.15     83.07 o 
   7   7   9        5.98       15.43     30.29 o 
 -36   0  10       54.85       70.01     51.71 o 
 -34   0  10     2712.46     3107.51    378.82 o 
 -32   0  10     2878.87     3081.61    173.68 o 
 -30   0  10       25.82       41.54     23.68 o 
 -28   0  10      706.52      648.50    121.21 o 
 -26   0  10     5296.88     4958.76    347.32 o 
 -24   0  10       99.85       65.76     26.52 o 
 -22   0  10     5835.89     6061.64    250.09 o 
 -20   0  10     2695.43     3089.75    180.64 o 
 -18   0  10     1821.18     1973.96    136.77 o 
 -16   0  10     3874.04     3695.73    191.98 o 
 -14   0  10       65.87      104.06     28.34 o 
 -12   0  10     1470.58     1579.34     67.83 o 
 -10   0  10    13847.71    14433.59    393.59 o 
  -8   0  10    17811.69    19559.25    751.32 o 
  -6   0  10      330.46      334.91     29.76 o 
  -4   0  10     1089.56     1009.53     60.20 o 
  -2   0  10      109.92       98.99     15.06 o 
   0   0  10      690.32      712.95     45.03 o 
   2   0  10     3574.91     3852.63    101.19 o 
   4   0  10      296.71      210.16     42.13 o 
   6   0  10    12418.15    11193.41   1451.18 o 
   8   0  10     1138.74     1112.56     85.89 o 
  10   0  10     1603.14     1589.91     50.68 o 
  12   0  10     2241.30     2215.45    117.45 o 
  14   0  10      883.31      747.04     64.86 o 
  16   0  10     3092.28     3139.19    139.41 o 
  18   0  10      402.03      429.17     27.77 o 
  20   0  10      415.95      480.75     29.97 o 
  22   0  10     1336.17     1557.85    101.89 o 
  24   0  10     2256.88     2442.70    133.48 o 
  26   0  10     2298.30     2054.51    148.10 o 
  28   0  10     1677.53     1808.30    113.59 o 
  30   0  10      587.23      645.67     75.69 o 
  32   0  10       53.01       57.23     34.16 o 
 -35   1  10       10.94        6.57     13.05 o 
 -33   1  10     1797.50     1949.05    130.82 o 
 -31   1  10     1988.77     1915.29    101.44 o 
 -29   1  10      526.00      443.91     32.06 o 
 -27   1  10     1640.88     1547.53     86.03 o 
 -25   1  10     4255.30     4182.50    209.23 o 
 -23   1  10      768.56      836.79     46.55 o 
 -21   1  10     1488.44     1394.96     84.87 o 
 -19   1  10      234.90      229.17     18.20 o 
 -17   1  10     5330.71     5399.09    175.94 o 
 -15   1  10     2410.67     2405.79     96.20 o 
 -13   1  10      996.92     1102.89     60.45 o 
 -11   1  10     3511.65     3602.31     96.32 o 
  -9   1  10     5274.09     5111.52     99.93 o 
  -7   1  10      103.44       69.16     15.14 o 
  -5   1  10      310.19      315.08     22.80 o 
  -3   1  10       35.88       58.12     11.87 o 
  -1   1  10     1892.31     2034.76     48.34 o 
   1   1  10      182.95      199.84     18.40 o 
   3   1  10      642.22      591.63     36.22 o 
   5   1  10     1566.55     1245.67     64.59 o 
   7   1  10     2761.95     2678.26     54.54 o 
   9   1  10     2587.65     2537.20     61.95 o 
  11   1  10      253.87      274.00     19.41 o 
  13   1  10      815.93      803.35     49.82 o 
  15   1  10      404.05      363.56     31.65 o 
  17   1  10      436.12      425.31     19.60 o 
  19   1  10      132.85      203.61     19.39 o 
  21   1  10        7.68       15.73      6.77 o 
  23   1  10       14.99        6.46      7.23 o 
  25   1  10      562.74      537.33     27.07 o 
  27   1  10       89.01       72.08     31.50 o 
  29   1  10      254.55      192.35     22.73 o 
  31   1  10        1.65        9.49      8.05 o 
  33   1  10       53.88       21.27     13.54 o 
 -34   2  10        0.02       15.77     11.59 o 
 -32   2  10      380.43      370.55     31.10 o 
 -30   2  10        1.50        9.19     16.88 o 
 -28   2  10     1183.97     1270.00    103.14 o 
 -26   2  10     4660.68     4909.17    243.25 o 
 -24   2  10     2037.75     1954.32    114.42 o 
 -22   2  10      383.92      256.61     46.61 o 
 -20   2  10        0.50       12.21     10.88 o 
 -18   2  10       38.64       47.46     12.29 o 
 -16   2  10      332.30      348.84     32.90 o 
 -14   2  10      116.25      107.23     15.58 o 
 -12   2  10     1147.63     1255.04     54.76 o 
 -10   2  10      450.75      433.58     27.32 o 
  -8   2  10      975.72      984.71     52.88 o 
  -6   2  10      108.04      100.67     17.10 o 
  -4   2  10     1179.75     1199.70     67.35 o 
  -2   2  10     1267.24     1223.82     68.48 o 
   0   2  10       90.95       82.89     14.46 o 
   2   2  10     1048.30     1082.50     53.56 o 
   4   2  10     3285.61     3205.09     85.26 o 
   6   2  10     1214.45     1091.93     53.99 o 
   8   2  10     5039.56     4890.24    158.60 o 
  10   2  10     3523.05     3368.55    114.65 o 
  12   2  10     1409.05     1285.74     79.14 o 
  14   2  10        0.01        5.37      4.63 o 
  16   2  10      498.09      485.69     21.71 o 
  18   2  10     1695.79     1583.85     58.86 o 
  20   2  10       57.80      107.89     29.43 o 
  22   2  10        2.83       23.78     11.47 o 
  24   2  10      245.67      288.11     25.32 o 
  26   2  10      240.67      261.76     50.42 o 
  28   2  10      378.50      330.86     45.69 o 
  30   2  10      285.43      258.98     29.95 o 
  32   2  10      226.60      251.95     35.11 o 
 -33   3  10      353.46      382.10     75.92 o 
 -31   3  10       83.93       52.58     36.51 o 
 -29   3  10       13.21       32.28     17.28 o 
 -27   3  10      678.69      702.49     44.74 o 
 -25   3  10      392.38      537.82     39.64 o 
 -23   3  10     1846.01     1952.62    118.43 o 
 -21   3  10        1.47       15.00     14.37 o 
 -19   3  10     2671.97     2727.24    122.80 o 
 -17   3  10     1706.95     1774.45    132.48 o 
 -15   3  10      903.84      856.01     21.70 o 
 -13   3  10      174.31      146.85      9.32 o 
 -11   3  10      437.17      459.96     34.50 o 
  -9   3  10     1555.66     1359.39     96.60 o 
  -7   3  10      168.98      149.39     19.01 o 
  -5   3  10      207.38      176.55     19.19 o 
  -3   3  10      592.62      547.82     37.89 o 
  -1   3  10      770.21      777.96     50.14 o 
   1   3  10      703.06      651.61     42.84 o 
   3   3  10      874.16      771.16     40.35 o 
   5   3  10     2052.01     1952.30     59.47 o 
   7   3  10       53.91       54.20     13.91 o 
   9   3  10     1946.60     1905.65     62.07 o 
  11   3  10     2406.06     2355.05     86.73 o 
  13   3  10      379.87      407.91     32.43 o 
  15   3  10       44.71       41.52     13.30 o 
  17   3  10        4.10        7.94     10.42 o 
  19   3  10       31.61       38.78     13.18 o 
  21   3  10       18.88       12.08      9.55 o 
  23   3  10       19.83       17.68     11.79 o 
  25   3  10      828.46      874.13     45.92 o 
  27   3  10     1022.97     1152.75     98.21 o 
  29   3  10       88.55       70.04     37.78 o 
 -30   4  10       22.12       10.51     16.29 o 
 -28   4  10     1334.51     1499.68    191.38 o 
 -26   4  10        0.23       21.54     17.39 o 
 -24   4  10     3260.90     3608.05    142.37 o 
 -22   4  10       22.20       46.69     22.08 o 
 -20   4  10     2632.24     2879.23    153.27 o 
 -18   4  10       47.78       54.00     28.37 o 
 -16   4  10      613.32      641.18     54.02 o 
 -14   4  10     1651.15     1666.67     98.66 o 
 -12   4  10      870.30      902.51     47.20 o 
 -10   4  10     3349.90     3394.50    100.64 o 
  -8   4  10      177.23      160.79     30.76 o 
  -6   4  10     2886.35     2964.53     97.53 o 
  -4   4  10       74.04       84.65     25.23 o 
  -2   4  10     3434.75     3555.32    146.69 o 
   0   4  10     3015.98     2887.26    112.17 o 
   2   4  10     1651.33     1840.89    119.45 o 
   4   4  10    10563.10    10452.63    258.11 o 
   6   4  10      594.59      573.02     41.99 o 
   8   4  10       55.08       87.59     26.25 o 
  10   4  10      610.53      627.76     33.14 o 
  12   4  10       61.48       74.95     25.62 o 
  14   4  10      137.55      135.41     38.43 o 
  16   4  10      317.90      361.62     31.72 o 
  18   4  10       92.63      124.22     44.70 o 
  20   4  10       18.36       32.03     11.38 o 
  22   4  10      985.07      994.27     49.96 o 
  24   4  10      154.42      195.47     23.37 o 
  26   4  10      882.40      888.82     92.22 o 
 -25   5  10      659.58      722.69    116.34 o 
 -23   5  10     1159.04     1208.41    144.94 o 
 -21   5  10      334.51      357.83     53.46 o 
 -19   5  10       32.77       32.67     17.96 o 
 -17   5  10      188.97      140.98     50.12 o 
 -15   5  10      280.91      278.80     44.11 o 
 -13   5  10      626.70      584.75     41.79 o 
 -11   5  10       17.42       28.63     17.61 o 
  -9   5  10      350.53      333.36     46.24 o 
  -7   5  10      378.16      398.22     41.63 o 
  -5   5  10      386.25      387.12     35.93 o 
  -3   5  10      426.37      472.16     38.49 o 
  -1   5  10      744.23      681.69    108.06 o 
   1   5  10        4.41       12.00      9.76 o 
   3   5  10     5438.56     5397.32    277.83 o 
   5   5  10      789.09      870.99     46.87 o 
   7   5  10      118.14      144.97     49.18 o 
   9   5  10       21.56       31.94     13.51 o 
  11   5  10      649.36      638.72     33.69 o 
  13   5  10      204.86      230.85     33.50 o 
  15   5  10      116.22       91.70     46.52 o 
  17   5  10       10.86       16.14     13.21 o 
  19   5  10      111.80      109.70     52.92 o 
  21   5  10       69.64       73.13     54.31 o 
  23   5  10       10.50       25.76     33.28 o 
 -20   6  10      135.92      129.14     91.67 o 
 -18   6  10      229.07      167.73    119.58 o 
 -16   6  10      100.65       49.78     39.06 o 
 -14   6  10       19.10       27.20     14.23 o 
 -12   6  10      120.31       84.96     44.83 o 
 -10   6  10      107.66       68.79     45.34 o 
  -8   6  10        9.33        2.20     15.70 o 
  -6   6  10       59.24       40.10     26.21 o 
  -4   6  10     1230.18     1340.07    114.56 o 
  -2   6  10        2.16       23.12     25.54 o 
   0   6  10       37.91       68.98     56.07 o 
   2   6  10      141.80       94.36     69.99 o 
   4   6  10      202.71      131.36    121.28 o 
   6   6  10        2.60       41.83    101.82 o 
   8   6  10      187.49       88.79     55.14 o 
  10   6  10       45.12       25.25     19.84 o 
  12   6  10        0.04       37.65     37.35 o 
  14   6  10      110.18       91.29     52.67 o 
  16   6  10       98.19       52.89     48.26 o 
  -7   7  10       76.15       46.81     72.06 o 
  -5   7  10       34.59       15.44     45.77 o 
  -3   7  10      415.36      571.36    333.63 o 
  -1   7  10      160.03       87.15    114.70 o 
   1   7  10       77.58       46.33     62.53 o 
   3   7  10      363.39      427.72     86.05 o 
 -35   1  11      596.66      658.83     65.84 o 
 -33   1  11     1186.33     1347.11    137.93 o 
 -31   1  11      532.66      627.87     44.10 o 
 -29   1  11      413.34      435.29     47.09 o 
 -27   1  11       15.82       39.25     15.49 o 
 -25   1  11     1692.76     1646.31     90.25 o 
 -23   1  11      284.57      279.87     30.52 o 
 -21   1  11      106.41      135.28     12.84 o 
 -19   1  11      427.92      418.44     24.85 o 
 -17   1  11      930.73      912.16     71.00 o 
 -15   1  11    12464.77    13077.58    419.54 o 
 -13   1  11      134.01      151.75     14.44 o 
 -11   1  11      176.94      189.39     14.35 o 
  -9   1  11        0.05       10.74      5.00 o 
  -7   1  11     4981.23     5074.97    131.26 o 
  -5   1  11     1399.14     1628.54     52.49 o 
  -3   1  11    19933.72    20284.61    349.77 o 
  -1   1  11     4196.23     4147.79     97.20 o 
   1   1  11     7188.78     7126.14    216.35 o 
   3   1  11      860.95      906.22     53.22 o 
   5   1  11     2469.68     2302.15     64.18 o 
   7   1  11       12.55       14.05      5.98 o 
   9   1  11     9854.54    10038.02    268.33 o 
  11   1  11     1545.07     1550.98     63.56 o 
  13   1  11     5085.80     5079.16    152.36 o 
  15   1  11      172.48      200.43     24.29 o 
  17   1  11        0.24        5.61      6.49 o 
  19   1  11     1004.15      989.01     27.65 o 
  21   1  11      452.02      502.00     27.98 o 
  23   1  11      306.50      310.04     19.36 o 
  25   1  11      220.52      220.02     21.88 o 
  27   1  11       44.87       33.87     15.48 o 
  29   1  11      135.14       60.99     32.93 o 
  31   1  11      126.79       50.94     39.79 o 
 -34   2  11      994.53      910.00     84.98 o 
 -32   2  11       75.81       75.41     37.13 o 
 -30   2  11      516.95      533.73     36.88 o 
 -28   2  11      838.55      749.61     52.55 o 
 -26   2  11      495.44      595.67     38.55 o 
 -24   2  11     2482.91     2413.07    126.98 o 
 -22   2  11      435.78      453.70     36.08 o 
 -20   2  11     2178.73     2314.50    102.85 o 
 -18   2  11      313.67      315.77     15.54 o 
 -16   2  11     9378.40     9396.17    311.35 o 
 -14   2  11     5165.23     5044.91    165.22 o 
 -12   2  11       13.12       21.80      7.14 o 
 -10   2  11        2.54       16.21      7.70 o 
  -8   2  11      239.16      228.49     21.05 o 
  -6   2  11     1884.24     2044.39     65.98 o 
  -4   2  11     2439.35     2432.85     87.67 o 
  -2   2  11    11748.54    11831.67    319.47 o 
   0   2  11     8791.50     8425.78    280.12 o 
   2   2  11      655.59      601.77     36.39 o 
   4   2  11     5422.98     5913.83    206.89 o 
   6   2  11        5.52        8.71      4.96 o 
   8   2  11     3355.60     3355.80    112.71 o 
  10   2  11    12277.67    12640.66    359.50 o 
  12   2  11     1483.67     1511.90     50.21 o 
  14   2  11      404.35      369.83     24.80 o 
  16   2  11      261.98      242.97     22.95 o 
  18   2  11      427.11      433.59     27.59 o 
  20   2  11     1157.05     1153.44     56.32 o 
  22   2  11     3138.48     3340.19    149.12 o 
  24   2  11      341.01      339.34     24.67 o 
  26   2  11     1273.77     1259.26     55.55 o 
  28   2  11       26.53       25.04     13.96 o 
  30   2  11       89.11       91.33     44.10 o 
 -31   3  11      817.50      886.36     82.14 o 
 -29   3  11      815.68      885.70     79.19 o 
 -27   3  11       20.79       15.39     11.11 o 
 -25   3  11        1.66       10.73     14.81 o 
 -23   3  11     3444.42     3211.18    171.54 o 
 -21   3  11     1979.78     2300.91    121.77 o 
 -19   3  11     4442.31     4523.17    229.09 o 
 -17   3  11     4677.92     4797.38    202.74 o 
 -15   3  11      129.62      128.04     15.06 o 
 -13   3  11       13.87       16.92      7.02 o 
 -11   3  11     1617.27     1588.73     64.21 o 
  -9   3  11       53.37       66.34     16.95 o 
  -7   3  11       65.91       80.89     16.98 o 
  -5   3  11     2017.70     2083.45     74.33 o 
  -3   3  11      545.80      488.65     43.40 o 
  -1   3  11     8011.36     7727.77    267.45 o 
   1   3  11      306.27      278.45     18.94 o 
   3   3  11      778.01      637.25     46.29 o 
   5   3  11       41.08       33.60      8.19 o 
   7   3  11       18.94       13.16      5.97 o 
   9   3  11      453.22      441.56     18.80 o 
  11   3  11      957.84      831.92     55.69 o 
  13   3  11      644.40      668.23     30.93 o 
  15   3  11      137.24      127.68     36.52 o 
  17   3  11        1.04       14.54      9.46 o 
  19   3  11      424.48      370.78     35.10 o 
  21   3  11     2991.11     3097.39    175.96 o 
  23   3  11     1182.37     1291.49     60.00 o 
  25   3  11     1003.80     1045.78     75.93 o 
  27   3  11      237.91      217.58     40.32 o 
  29   3  11       48.51       46.46     30.11 o 
 -28   4  11      737.10      646.75     61.81 o 
 -26   4  11      491.00      505.65     70.99 o 
 -24   4  11      547.75      610.33     39.74 o 
 -22   4  11      342.38      275.22     85.58 o 
 -20   4  11       38.32       29.20     12.64 o 
 -18   4  11       83.52       63.51     26.62 o 
 -16   4  11      664.59      695.82     45.86 o 
 -14   4  11      430.42      506.98     56.39 o 
 -12   4  11       47.27       65.94     25.76 o 
 -10   4  11      975.51      930.94     38.52 o 
  -8   4  11        2.34       13.76      9.11 o 
  -6   4  11      168.83      157.79     22.82 o 
  -4   4  11       10.91        9.99      7.88 o 
  -2   4  11       42.16       31.60     11.67 o 
   0   4  11        4.25        8.95      8.01 o 
   2   4  11        0.32       11.28      8.16 o 
   4   4  11     1384.61     1401.88     58.30 o 
   6   4  11      939.47      922.96     30.38 o 
   8   4  11      721.37      751.67     35.00 o 
  10   4  11     1097.21     1145.13     59.06 o 
  12   4  11        3.25       18.72     11.31 o 
  14   4  11        0.10       10.01     11.28 o 
  16   4  11      429.98      421.34     41.19 o 
  18   4  11        0.54       24.22     21.62 o 
  20   4  11      110.64       70.94     30.02 o 
  22   4  11      846.52      908.52     64.47 o 
  24   4  11        1.71        6.69      9.93 o 
  26   4  11      681.85      729.75     82.58 o 
 -25   5  11      248.10      132.55    129.89 o 
 -23   5  11      253.49      209.41     36.16 o 
 -21   5  11      252.91      286.41     67.92 o 
 -19   5  11       51.91       63.47     24.26 o 
 -17   5  11      430.49      459.24     68.88 o 
 -15   5  11      615.09      665.02     68.90 o 
 -13   5  11       34.90       61.66     25.96 o 
 -11   5  11       21.72       24.29     35.13 o 
  -9   5  11       33.42       31.46     24.01 o 
  -7   5  11       66.05       69.87     42.99 o 
  -5   5  11     1046.92     1186.26     81.17 o 
  -3   5  11       73.61       75.39     34.65 o 
  -1   5  11      964.00      988.82    186.96 o 
   1   5  11     2484.47     2677.96    309.37 o 
   3   5  11      406.61      446.72     61.90 o 
   5   5  11      261.24      250.31     35.75 o 
   7   5  11      265.32      289.44     37.47 o 
   9   5  11      388.72      404.34     29.70 o 
  11   5  11       12.29       20.51     10.29 o 
  13   5  11        0.62       10.65      9.89 o 
  15   5  11       25.74       37.04     17.79 o 
  17   5  11      600.96      606.24     60.71 o 
  19   5  11       25.48       39.19     17.83 o 
  21   5  11       57.55       35.14     31.95 o 
 -18   6  11       23.56       33.62     45.98 o 
 -16   6  11     1018.79     1034.29    105.85 o 
 -14   6  11      153.37      149.29     90.13 o 
 -12   6  11        2.87       18.33     21.26 o 
 -10   6  11      119.53       81.74     58.90 o 
  -8   6  11       13.24       15.73     51.29 o 
  -6   6  11       37.28       17.90     17.43 o 
  -4   6  11        4.51        8.24     17.82 o 
  -2   6  11       10.75       29.70     28.18 o 
   0   6  11     1383.84     1660.95    161.65 o 
   2   6  11        0.50        7.66     31.80 o 
   4   6  11      790.32      744.39    122.27 o 
   6   6  11       94.94       81.90     30.97 o 
   8   6  11      284.49      336.07     37.93 o 
  10   6  11       10.05        9.87     18.50 o 
  12   6  11       72.71       42.74     37.70 o 
  14   6  11      223.95      237.67     39.88 o 
 -34   0  12     3077.37     3227.97    116.50 o 
 -32   0  12       53.64       88.56     48.51 o 
 -30   0  12     1047.15     1237.55     91.66 o 
 -28   0  12     7095.45     7849.54    173.05 o 
 -26   0  12      147.61      207.63     93.27 o 
 -24   0  12      390.60      380.85     26.45 o 
 -22   0  12      246.89      201.67     25.14 o 
 -20   0  12      249.79      222.73     21.95 o 
 -18   0  12        5.59       11.43     10.64 o 
 -16   0  12    18254.95    18592.01    507.71 o 
 -14   0  12     8425.71     7920.63    690.02 o 
 -12   0  12     7993.35     8041.72    342.12 o 
 -10   0  12      285.69      354.85     31.27 o 
  -8   0  12     5038.99     5078.89    158.92 o 
  -6   0  12    12145.54    12177.26    452.29 o 
  -4   0  12     2204.63     2496.18    120.27 o 
  -2   0  12     2477.89     2307.73     99.63 o 
   0   0  12     3147.86     2824.86     90.10 o 
   2   0  12     1130.11     1050.34     69.04 o 
   4   0  12       11.18       24.20     14.16 o 
   6   0  12     5148.42     5254.85    229.34 o 
   8   0  12     7300.61     7251.08    355.93 o 
  10   0  12     1584.41     1664.40    128.01 o 
  12   0  12    14297.46    14870.20    580.46 o 
  14   0  12        0.41        4.84     12.78 o 
  16   0  12     3094.47     3387.84    122.47 o 
  18   0  12     1145.40      968.96     43.69 o 
  20   0  12      297.76      326.26     28.09 o 
  22   0  12      182.91      152.52     46.49 o 
  24   0  12      981.18      909.42     73.74 o 
  26   0  12       36.30       23.61     19.23 o 
  28   0  12     1050.61      928.82     98.87 o 
  30   0  12      672.71      759.54     92.04 o 
 -33   1  12        8.48       11.21     12.74 o 
 -31   1  12      915.76      822.60     71.58 o 
 -29   1  12      364.32      417.66     36.02 o 
 -27   1  12     2832.42     2837.55    185.07 o 
 -25   1  12      768.01      738.83     41.26 o 
 -23   1  12        0.49        7.65     11.74 o 
 -21   1  12      618.15      600.97     29.49 o 
 -19   1  12     1729.40     1678.39    102.40 o 
 -17   1  12     5646.44     5518.19    187.41 o 
 -15   1  12     3673.34     3257.18    166.38 o 
 -13   1  12     3516.59     3719.86    123.60 o 
 -11   1  12      319.68      306.26     24.99 o 
  -9   1  12      178.13      141.90     15.30 o 
  -7   1  12      624.92      553.10     35.56 o 
  -5   1  12     3134.57     3104.95     87.29 o 
  -3   1  12     1636.68     1610.69     49.96 o 
  -1   1  12     1059.87     1117.09     65.84 o 
   1   1  12      423.06      452.64     34.34 o 
   3   1  12      177.13      149.49     18.93 o 
   5   1  12        9.60       11.45      7.03 o 
   7   1  12      393.27      430.24     28.42 o 
   9   1  12     2847.87     3044.76     95.84 o 
  11   1  12     8507.89     8491.24    244.43 o 
  13   1  12      531.60      533.83     21.28 o 
  15   1  12     1044.27      955.26     55.74 o 
  17   1  12     6028.18     6083.35    190.89 o 
  19   1  12       96.22      135.66     32.36 o 
  21   1  12       61.52       64.60     19.43 o 
  23   1  12       54.54       78.53     27.99 o 
  25   1  12     1453.62     1450.36     81.54 o 
  27   1  12       68.20       44.96     17.79 o 
  29   1  12       92.11       61.87     25.79 o 
  31   1  12      177.93      163.08     25.23 o 
 -32   2  12      704.69      648.55     65.58 o 
 -30   2  12       70.42       85.51     32.18 o 
 -28   2  12        0.39       20.39     15.72 o 
 -26   2  12       38.11       38.96     17.85 o 
 -24   2  12      295.43      274.95     31.56 o 
 -22   2  12      600.49      501.78     52.34 o 
 -20   2  12     1431.77     1297.39     60.82 o 
 -18   2  12      281.81      296.18     14.25 o 
 -16   2  12       96.92       85.05     13.82 o 
 -14   2  12      144.27      144.92     18.07 o 
 -12   2  12     1624.29     1575.13     31.53 o 
 -10   2  12      205.66      167.11     20.10 o 
  -8   2  12      605.88      641.73     51.17 o 
  -6   2  12       11.58       22.22     10.33 o 
  -4   2  12       70.21      103.33     23.10 o 
  -2   2  12      152.34      189.66     29.96 o 
   0   2  12      907.28      951.50     61.41 o 
   2   2  12      573.14      551.58     39.11 o 
   4   2  12      562.87      521.47     37.25 o 
   6   2  12      962.25      963.70     62.95 o 
   8   2  12     3338.99     3225.06     97.59 o 
  10   2  12     8715.49     9057.76    275.83 o 
  12   2  12      586.77      606.10     43.54 o 
  14   2  12      479.90      445.50     22.26 o 
  16   2  12     2905.82     2732.24    100.86 o 
  18   2  12      192.24      189.94     40.81 o 
  20   2  12     1482.58     1359.83     70.27 o 
  22   2  12       13.92       36.50     16.14 o 
  24   2  12        1.48        6.75     12.36 o 
  26   2  12      281.31      233.74     34.74 o 
  28   2  12     1297.35     1326.65     87.77 o 
 -31   3  12      332.14      367.79     51.83 o 
 -29   3  12     1368.40     1543.02    146.26 o 
 -27   3  12      664.57      624.40     55.91 o 
 -25   3  12       10.35       26.29     18.54 o 
 -23   3  12      412.83      477.00     40.36 o 
 -21   3  12      328.75      361.32     32.95 o 
 -19   3  12      851.68      808.17     36.63 o 
 -17   3  12        5.73       11.74     13.06 o 
 -15   3  12      789.39      759.72     32.90 o 
 -13   3  12      174.79      170.44     24.34 o 
 -11   3  12      273.68      242.77     23.91 o 
  -9   3  12     2685.81     2698.77    101.34 o 
  -7   3  12     1745.71     1706.32     68.14 o 
  -5   3  12     1488.37     1490.66     60.60 o 
  -3   3  12      119.81      118.66     22.79 o 
  -1   3  12      286.10      268.79     13.48 o 
   1   3  12      257.39      301.65     17.88 o 
   3   3  12        6.24       12.23      5.58 o 
   5   3  12      660.55      621.34     23.05 o 
   7   3  12     6636.36     6752.86    183.71 o 
   9   3  12       45.04       67.20     15.19 o 
  11   3  12      412.71      388.94     24.67 o 
  13   3  12     1817.92     1670.54     90.18 o 
  15   3  12     1392.87     1391.14     74.08 o 
  17   3  12     4592.26     4466.47    198.86 o 
  19   3  12      214.91      245.05     33.78 o 
  21   3  12       14.42       19.25     11.32 o 
  23   3  12     1068.92     1199.97     86.81 o 
  25   3  12       87.88       76.72     34.86 o 
  27   3  12     1775.63     1778.23    121.26 o 
 -28   4  12      291.99      261.79     54.41 o 
 -26   4  12      543.46      524.53     57.13 o 
 -24   4  12        3.78        4.71     15.85 o 
 -22   4  12     1000.07     1198.89     72.07 o 
 -20   4  12     1029.36     1140.13     86.33 o 
 -18   4  12      202.92      186.83     59.47 o 
 -16   4  12      580.79      517.52     51.19 o 
 -14   4  12      280.85      266.56     42.41 o 
 -12   4  12        9.59        7.52      9.87 o 
 -10   4  12      583.99      578.01     33.92 o 
  -8   4  12      868.42      842.29     41.24 o 
  -6   4  12     2441.84     2387.45     96.55 o 
  -4   4  12     3006.73     2953.06    125.72 o 
  -2   4  12      116.72      148.87     19.88 o 
   0   4  12       21.61        8.86     10.93 o 
   2   4  12     2734.72     2694.80    100.00 o 
   4   4  12     5349.99     5356.47    232.42 o 
   6   4  12     2308.23     2165.29    116.21 o 
   8   4  12       21.99       28.30     14.49 o 
  10   4  12      529.27      567.13     43.30 o 
  12   4  12      375.69      405.58     28.69 o 
  14   4  12       30.40       24.69     14.38 o 
  16   4  12      194.85      192.24     23.76 o 
  18   4  12      112.85      141.42     53.19 o 
  20   4  12      105.88       66.65     27.77 o 
  22   4  12      286.54      282.22     34.27 o 
  24   4  12      872.98      953.39     83.88 o 
 -23   5  12       49.07       34.45     22.87 o 
 -21   5  12     1860.93     1985.60    168.11 o 
 -19   5  12       25.66       31.94     24.22 o 
 -17   5  12      263.96      278.06     43.46 o 
 -15   5  12      269.59      276.62     29.93 o 
 -13   5  12        3.66       31.91     33.25 o 
 -11   5  12      250.68      203.91     63.27 o 
  -9   5  12       26.88       32.67     17.03 o 
  -7   5  12     3063.25     3133.06    228.12 o 
  -5   5  12       39.24       43.83     19.38 o 
  -3   5  12        0.25        7.88     10.19 o 
  -1   5  12      161.22      111.67     41.44 o 
   1   5  12     1828.20     1862.64    134.10 o 
   3   5  12     2978.39     2920.37    245.19 o 
   5   5  12        9.21       21.77     11.58 o 
   7   5  12      541.46      542.77     32.24 o 
   9   5  12       69.67       79.60     34.51 o 
  11   5  12     1392.42     1599.82     78.44 o 
  13   5  12       92.64       76.20     49.54 o 
  15   5  12       57.79       29.77     16.93 o 
  17   5  12      126.09      145.77     31.13 o 
  19   5  12       71.35       54.21     35.19 o 
 -16   6  12       88.03       44.65     33.15 o 
 -14   6  12       15.74       11.18     16.67 o 
 -12   6  12        0.46       14.25     11.71 o 
 -10   6  12      454.68      475.04     64.79 o 
  -8   6  12        0.08       12.63     13.29 o 
  -6   6  12       43.75       45.56     61.18 o 
  -4   6  12      729.99      724.02    159.51 o 
  -2   6  12      312.61      281.86    216.63 o 
   0   6  12       41.58       23.66     43.40 o 
   2   6  12       44.97       43.31     55.06 o 
   4   6  12       29.99       26.45     30.41 o 
   6   6  12      110.36       99.86     66.84 o 
   8   6  12      321.73      384.34     40.74 o 
  10   6  12       44.04       40.19     23.75 o 
  12   6  12       44.10       19.50     17.29 o 
 -33   1  13     1157.61     1179.12     95.80 o 
 -31   1  13      162.93      139.99     58.30 o 
 -29   1  13      506.31      563.19     42.03 o 
 -27   1  13     1794.68     2012.34    117.43 o 
 -25   1  13       21.05       26.23     13.99 o 
 -23   1  13       76.63       48.88     21.95 o 
 -21   1  13      302.90      282.27     17.68 o 
 -19   1  13      172.84      140.76     33.11 o 
 -17   1  13     4430.28     4586.58    145.76 o 
 -15   1  13      978.08      988.87     24.34 o 
 -13   1  13     6857.58     6489.72    197.95 o 
 -11   1  13      413.11      385.15     31.66 o 
  -9   1  13     1251.31     1216.41     79.67 o 
  -7   1  13      185.49      215.48     34.87 o 
  -5   1  13      369.02      338.53     24.55 o 
  -3   1  13       66.38       80.02     21.77 o 
  -1   1  13      300.49      296.27     23.36 o 
   1   1  13      224.39      225.21     39.81 o 
   3   1  13      754.65      639.48     40.68 o 
   5   1  13     3352.32     3119.29     91.04 o 
   7   1  13     9668.66     9730.85    276.00 o 
   9   1  13     4127.90     4203.83    132.74 o 
  11   1  13     1355.14     1218.39     81.55 o 
  13   1  13        2.06       10.40     10.38 o 
  15   1  13     1916.01     1946.65     71.17 o 
  17   1  13     4176.52     4106.34    164.57 o 
  19   1  13     1638.95     1642.83     70.60 o 
  21   1  13       33.36       33.85     12.69 o 
  23   1  13     2040.01     2227.53    107.48 o 
  25   1  13      257.65      259.70     28.71 o 
  27   1  13      184.30      118.62     53.84 o 
  29   1  13      705.11      615.24     52.79 o 
 -32   2  13      698.86      676.45     96.24 o 
 -30   2  13      520.01      560.95     80.55 o 
 -28   2  13     2037.41     2099.44    140.02 o 
 -26   2  13       70.91       66.43     30.32 o 
 -24   2  13      610.12      538.34     34.55 o 
 -22   2  13       25.68       31.59     12.33 o 
 -20   2  13      446.31      387.63     71.31 o 
 -18   2  13      215.30      235.91     22.75 o 
 -16   2  13       91.61      110.58     27.80 o 
 -14   2  13     4700.89     4755.36    125.48 o 
 -12   2  13     3920.56     3673.98    132.63 o 
 -10   2  13        4.31       16.39      7.62 o 
  -8   2  13     1741.71     1676.45     50.26 o 
  -6   2  13      199.47      147.31     21.21 o 
  -4   2  13      101.24      111.20     22.78 o 
  -2   2  13        0.41       13.83     12.76 o 
   0   2  13     1157.48     1125.88     92.07 o 
   2   2  13      107.10      109.82     32.64 o 
   4   2  13      731.47      782.24     62.79 o 
   6   2  13     7412.94     6929.32    228.60 o 
   8   2  13     1125.26     1148.73     38.41 o 
  10   2  13        4.91        4.98      9.60 o 
  12   2  13     1959.06     1855.50     67.65 o 
  14   2  13     1385.40     1337.52     54.62 o 
  16   2  13     3378.74     3385.83    154.49 o 
  18   2  13        0.44       12.07      9.87 o 
  20   2  13      174.20      204.02     40.45 o 
  22   2  13        8.54       17.07      9.82 o 
  24   2  13     2898.46     2918.95    171.02 o 
  26   2  13       53.52       37.86     16.82 o 
  28   2  13      130.81       64.36     44.08 o 
 -29   3  13      132.59       98.24     65.42 o 
 -27   3  13      128.83      111.24     48.69 o 
 -25   3  13      161.50      194.75     66.09 o 
 -23   3  13       52.57       68.58     31.45 o 
 -21   3  13      820.70     1061.23     93.45 o 
 -19   3  13     1005.82      979.69     62.72 o 
 -17   3  13      239.31      243.24     48.40 o 
 -15   3  13     3966.21     3927.52    176.88 o 
 -13   3  13     2702.96     2589.71    115.65 o 
 -11   3  13       60.30       63.27     18.52 o 
  -9   3  13     2120.70     2050.18     51.24 o 
  -7   3  13     2898.02     2851.30     96.80 o 
  -5   3  13        1.49       14.76      6.58 o 
  -3   3  13      620.26      606.13     43.26 o 
  -1   3  13      217.82      291.04     49.55 o 
   1   3  13      302.08      315.05     20.39 o 
   3   3  13       56.08       56.18     18.85 o 
   5   3  13      509.05      525.52     32.08 o 
   7   3  13     1166.72     1100.82     52.08 o 
   9   3  13     1377.83     1439.98     59.03 o 
  11   3  13      454.68      427.81     33.91 o 
  13   3  13      792.43      788.92     33.96 o 
  15   3  13      613.71      590.75     35.37 o 
  17   3  13      845.33      758.75     44.25 o 
  19   3  13        0.03        3.52      6.88 o 
  21   3  13       26.67       32.60     15.52 o 
  23   3  13      229.32      145.43     45.40 o 
  25   3  13      451.44      512.97     32.73 o 
 -26   4  13      107.41       90.93     50.02 o 
 -24   4  13      827.26      836.15    108.33 o 
 -22   4  13     1482.56     1368.33    125.24 o 
 -20   4  13       13.39        8.45     17.40 o 
 -18   4  13      129.98       76.36     28.56 o 
 -16   4  13      630.46      670.99     51.74 o 
 -14   4  13      901.83      828.00     68.63 o 
 -12   4  13      131.34      139.04     17.32 o 
 -10   4  13      667.55      629.91     25.41 o 
  -8   4  13       21.87       27.89     11.73 o 
  -6   4  13        0.02        8.40     10.50 o 
  -4   4  13      134.89       99.62     34.41 o 
  -2   4  13       32.70       48.13     18.54 o 
   0   4  13     1363.68     1392.51     65.48 o 
   2   4  13        6.39       -0.64     10.02 o 
   4   4  13      505.91      507.95     22.54 o 
   6   4  13       37.29       48.33     35.29 o 
   8   4  13      129.77      120.45     46.22 o 
  10   4  13     1648.62     1621.63     89.65 o 
  12   4  13      876.20      878.63     68.83 o 
  14   4  13      140.10      133.14     46.81 o 
  16   4  13     1224.61     1229.13     61.70 o 
  18   4  13        9.34       12.90     18.57 o 
  20   4  13       29.08       13.22     12.84 o 
  22   4  13      383.78      330.91     40.02 o 
 -21   5  13      555.61      550.65     67.21 o 
 -19   5  13      281.04      302.14     40.40 o 
 -17   5  13      105.91       90.86     44.16 o 
 -15   5  13      340.64      412.81     74.27 o 
 -13   5  13      769.64      799.97     72.35 o 
 -11   5  13      520.52      542.61     79.40 o 
  -9   5  13      172.82      151.64     60.51 o 
  -7   5  13      451.39      463.18     24.67 o 
  -5   5  13       95.59      139.62     32.73 o 
  -3   5  13       34.84       53.33     21.21 o 
  -1   5  13       60.35       29.50     17.82 o 
   1   5  13      986.92      981.48     93.17 o 
   3   5  13     1253.06     1407.86     90.08 o 
   5   5  13      415.56      397.55     29.13 o 
   7   5  13       37.69       36.80     24.47 o 
   9   5  13      360.44      397.80     37.07 o 
  11   5  13       31.99       26.14     20.27 o 
  13   5  13      109.03       74.22     45.16 o 
  15   5  13      746.63      819.22     71.18 o 
  17   5  13      198.63      197.99     37.34 o 
 -14   6  13      213.36      119.38     52.04 o 
 -12   6  13     1013.94      919.16     94.36 o 
 -10   6  13      205.58      180.89     48.53 o 
  -8   6  13       23.76       20.97     16.61 o 
  -6   6  13      149.37      172.20    104.37 o 
  -4   6  13       71.94       52.91     55.61 o 
  -2   6  13       21.39       11.97     30.48 o 
   2   6  13        7.07       22.26     39.26 o 
   4   6  13      268.00      265.65     60.70 o 
   6   6  13     1877.70     2115.01    201.93 o 
   8   6  13      336.46      310.82     34.67 o 
  10   6  13      959.86     1019.69    112.20 o 
 -32   0  14     1284.22     1263.04    136.51 o 
 -30   0  14     1150.91     1245.84    163.62 o 
 -28   0  14      286.22      282.66     50.63 o 
 -26   0  14      180.69      213.96     85.49 o 
 -24   0  14       27.74       35.28     21.17 o 
 -22   0  14     6205.28     6482.21    314.59 o 
 -20   0  14     6307.02     6797.17    372.19 o 
 -18   0  14     7224.69     7763.17    337.44 o 
 -16   0  14     9596.04     9548.85    294.99 o 
 -14   0  14      953.81      821.01     71.50 o 
 -12   0  14     1257.19     1168.18     53.09 o 
 -10   0  14       37.86       50.32     13.82 o 
  -8   0  14     9138.54     9355.86    321.26 o 
  -6   0  14     9041.37     8862.95    431.78 o 
  -4   0  14     3502.48     3297.63    168.86 o 
  -2   0  14      717.08      630.34     73.86 o 
   0   0  14     7132.11     7544.39    300.91 o 
   2   0  14      267.23      253.07     23.54 o 
   4   0  14    12733.74    13761.84    477.87 o 
   6   0  14     1098.99     1093.09     60.57 o 
   8   0  14     7831.03     7811.84    333.87 o 
  10   0  14      699.16      706.56     60.20 o 
  12   0  14     3197.83     3250.51    116.77 o 
  14   0  14     7208.04     7426.33    323.18 o 
  16   0  14     1848.02     1851.73    113.26 o 
  18   0  14     4882.13     5141.76    251.65 o 
  20   0  14      665.51      708.26     42.36 o 
  22   0  14      579.55      584.02     40.67 o 
  24   0  14      812.54      612.17     64.16 o 
  26   0  14      110.36       64.84     52.02 o 
  28   0  14       31.40        2.02     23.05 o 
 -31   1  14      229.68      256.99     41.02 o 
 -29   1  14        3.34        9.87     16.27 o 
 -27   1  14       38.86       42.30     16.34 o 
 -25   1  14       20.50       32.91     15.64 o 
 -23   1  14      106.77       95.37     31.62 o 
 -21   1  14      645.65      604.06     21.90 o 
 -19   1  14     4432.77     4730.72    185.96 o 
 -17   1  14       24.99       35.58     11.99 o 
 -15   1  14     3491.85     3494.78     85.86 o 
 -13   1  14     7204.46     6945.71    154.83 o 
 -11   1  14      232.40      214.96     18.91 o 
  -9   1  14       96.11       92.09     19.58 o 
  -7   1  14     1364.95     1290.18     83.98 o 
  -5   1  14     3119.20     3021.35    100.16 o 
  -3   1  14     2555.26     2307.91     79.31 o 
  -1   1  14       12.60        9.23      7.06 o 
   1   1  14      568.09      527.90     44.41 o 
   3   1  14     2216.31     2152.80     73.69 o 
   5   1  14       13.70        8.95      7.68 o 
   7   1  14     1600.39     1655.35     58.91 o 
   9   1  14      906.38      885.22     52.53 o 
  11   1  14      199.55      166.13     38.65 o 
  13   1  14      735.21      704.21     27.61 o 
  15   1  14        2.11       15.92     10.25 o 
  17   1  14      529.75      569.69     25.73 o 
  19   1  14       11.84       28.35      9.87 o 
  21   1  14        2.28       21.48     11.61 o 
  23   1  14     1214.64     1101.13     50.10 o 
  25   1  14      118.59       86.07     39.09 o 
  27   1  14        0.02       10.78      7.88 o 
 -30   2  14      107.88       89.71     58.23 o 
 -28   2  14       65.94       76.42     30.18 o 
 -26   2  14      141.80      111.23     53.95 o 
 -24   2  14      348.31      356.02     34.86 o 
 -22   2  14      115.20       91.90     41.18 o 
 -20   2  14      382.78      289.97     33.82 o 
 -18   2  14      242.35      223.82     17.35 o 
 -16   2  14     1538.68     1636.26     88.51 o 
 -14   2  14      329.63      280.05     27.74 o 
 -12   2  14       60.37       77.23     18.31 o 
 -10   2  14       11.96       18.21      7.33 o 
  -8   2  14     2903.17     2926.73    106.53 o 
  -6   2  14       74.70       71.76     18.04 o 
  -4   2  14     1109.36     1080.73    148.55 o 
  -2   2  14        1.53        4.40     11.52 o 
   0   2  14      229.20      262.17     26.41 o 
   2   2  14       30.38       40.14     11.03 o 
   4   2  14       51.70       75.60     22.83 o 
   6   2  14     1232.29     1158.74     66.56 o 
   8   2  14     3211.75     3108.75     83.14 o 
  10   2  14      104.61      101.38     28.26 o 
  12   2  14      942.22      871.52     37.46 o 
  14   2  14      215.01      176.29     27.97 o 
  16   2  14     3044.68     2966.18    132.39 o 
  18   2  14     2157.35     2196.11    126.58 o 
  20   2  14     1789.25     1894.93     94.95 o 
  22   2  14      401.39      407.83     28.37 o 
  24   2  14      523.31      577.19     57.77 o 
  26   2  14      813.11      725.55     57.80 o 
 -29   3  14       76.91       51.00     35.34 o 
 -27   3  14      410.17      474.00     45.53 o 
 -25   3  14       97.27       61.01     43.37 o 
 -23   3  14      952.16     1017.07     68.71 o 
 -21   3  14     2123.25     2466.04    167.87 o 
 -19   3  14      232.88      268.28     38.59 o 
 -17   3  14     1356.44     1344.15     93.68 o 
 -15   3  14      860.95      873.45     56.91 o 
 -13   3  14      975.06      981.89     53.02 o 
 -11   3  14        0.66        7.18      7.12 o 
  -9   3  14     4941.07     4903.13    197.84 o 
  -7   3  14      619.30      562.77     27.38 o 
  -5   3  14     2430.70     2439.13     97.02 o 
  -3   3  14      356.92      455.43     21.14 o 
  -1   3  14     2881.50     2732.24    114.84 o 
   1   3  14      112.19      119.98     36.39 o 
   3   3  14       45.55       81.84     26.15 o 
   5   3  14     1403.92     1347.34     59.44 o 
   7   3  14       11.61       10.28      7.50 o 
   9   3  14      200.18      166.55     33.91 o 
  11   3  14      512.47      452.83     32.26 o 
  13   3  14       59.82       55.77     22.38 o 
  15   3  14        3.05       15.75     13.40 o 
  17   3  14        0.06        9.91     10.38 o 
  19   3  14     1303.57     1184.51     62.33 o 
  21   3  14        2.93        8.97     15.43 o 
  23   3  14     1908.94     2009.90    142.38 o 
  25   3  14        7.25       11.30     12.81 o 
 -26   4  14      150.38      121.04     75.40 o 
 -24   4  14      219.12      157.49     92.32 o 
 -22   4  14      494.98      448.02     64.59 o 
 -20   4  14     1271.68     1335.15    123.46 o 
 -18   4  14     1345.78     1431.60     81.67 o 
 -16   4  14      164.55      175.82     31.99 o 
 -14   4  14      119.01      107.22     53.66 o 
 -12   4  14      365.81      362.10     53.53 o 
 -10   4  14      124.22      123.10     16.49 o 
  -8   4  14      126.85      104.20     28.00 o 
  -6   4  14      267.59      231.92     18.93 o 
  -4   4  14       82.75      117.74     30.87 o 
  -2   4  14       33.07       38.55     15.71 o 
   0   4  14      321.67      353.76     22.55 o 
   2   4  14      808.42      841.78     30.20 o 
   4   4  14      300.15      317.81     33.19 o 
   6   4  14      345.01      330.62     37.08 o 
   8   4  14      575.78      643.82     39.01 o 
  10   4  14      128.63      102.95     46.78 o 
  12   4  14      117.59      100.35     39.44 o 
  14   4  14       56.01       60.47     28.35 o 
  16   4  14     2238.86     2295.63    152.10 o 
  18   4  14      122.16       73.89     42.61 o 
  20   4  14       20.15       26.33     16.45 o 
 -19   5  14      907.35      977.79    141.45 o 
 -17   5  14        3.41       15.95     12.19 o 
 -15   5  14      477.86      480.20     68.56 o 
 -13   5  14       77.44       50.04     39.64 o 
 -11   5  14      119.86       89.47     32.87 o 
  -9   5  14      766.57      752.71     53.88 o 
  -7   5  14       44.24       52.73     23.83 o 
  -5   5  14     1025.39     1113.06     53.56 o 
  -3   5  14       47.13       40.78     24.91 o 
  -1   5  14      268.65      294.61     29.62 o 
   1   5  14     1458.84     1626.24     77.93 o 
   3   5  14      260.59      318.73     44.73 o 
   5   5  14      186.19      159.03     79.73 o 
   7   5  14      197.46      181.94     76.96 o 
   9   5  14      184.18      106.09     74.14 o 
  11   5  14      111.42       66.12     42.05 o 
  13   5  14      135.60       69.79     48.64 o 
  15   5  14        3.42        3.29     11.34 o 
 -10   6  14      264.05      301.76    177.74 o 
  -8   6  14      307.76      370.24    153.83 o 
  -6   6  14       15.11       17.10     31.66 o 
  -4   6  14       24.68        5.29     24.73 o 
  -2   6  14     1242.90     1161.24    175.78 o 
   0   6  14      410.60      293.96    257.90 o 
   2   6  14      103.76       79.26     60.34 o 
   4   6  14       75.66       53.50     41.52 o 
   6   6  14       10.47       19.69     19.00 o 
 -31   1  15       11.73       20.96     20.36 o 
 -29   1  15      757.02      701.75     98.96 o 
 -27   1  15      133.04      135.88     61.49 o 
 -25   1  15     1440.88     1376.29     89.89 o 
 -23   1  15      623.26      593.95     29.62 o 
 -21   1  15        2.59        5.32      9.33 o 
 -19   1  15      127.60      120.56     16.96 o 
 -17   1  15       30.92       39.67     10.82 o 
 -15   1  15        4.15       17.71      7.73 o 
 -13   1  15      240.81      212.80     40.34 o 
 -11   1  15     7849.46     8093.44    194.88 o 
  -9   1  15     1736.96     1794.14    105.91 o 
  -7   1  15     8508.36     8753.17    329.49 o 
  -5   1  15      482.06      441.65     21.15 o 
  -3   1  15     2894.32     2777.62    107.98 o 
  -1   1  15     7630.67     7477.75    274.52 o 
   1   1  15     2839.98     2736.20     99.38 o 
   3   1  15      867.35      871.07     56.12 o 
   5   1  15       13.10       17.87      9.16 o 
   7   1  15      493.01      460.72     27.79 o 
   9   1  15     1464.90     1455.91     58.14 o 
  11   1  15     1195.58     1211.23     45.84 o 
  13   1  15     1189.79     1190.50     46.94 o 
  15   1  15     2581.53     2534.54     96.13 o 
  17   1  15      152.27       99.46     32.96 o 
  19   1  15      489.37      506.78     24.82 o 
  21   1  15        0.10        5.57      8.84 o 
  23   1  15     1432.69     1380.63     85.44 o 
  25   1  15     1863.63     1923.72    119.65 o 
  27   1  15       44.27       18.39     18.73 o 
 -30   2  15     1401.15     1376.41    124.95 o 
 -28   2  15     1487.78     1644.50    140.00 o 
 -26   2  15     1148.34     1295.33    108.16 o 
 -24   2  15     3477.23     3609.75    172.69 o 
 -22   2  15       65.14       69.17     29.67 o 
 -20   2  15       81.43       97.87     34.90 o 
 -18   2  15      820.97      827.88     62.06 o 
 -16   2  15        4.55        8.89      8.44 o 
 -14   2  15     5061.58     4923.06    213.77 o 
 -12   2  15      433.79      390.88     22.90 o 
 -10   2  15     5693.08     6022.03    209.51 o 
  -8   2  15        2.46       17.68     10.71 o 
  -6   2  15     1685.76     1652.92     99.53 o 
  -4   2  15      842.69      952.09     66.70 o 
  -2   2  15     4663.59     4476.88    124.92 o 
   0   2  15      146.34      181.34     48.36 o 
   2   2  15     2583.05     2595.58     79.50 o 
   4   2  15     2352.34     2551.98    103.79 o 
   6   2  15      299.75      260.87     19.47 o 
   8   2  15     1573.61     1501.23     75.80 o 
  10   2  15       94.31      112.96     29.55 o 
  12   2  15      955.76      951.60     34.74 o 
  14   2  15     5612.54     6482.83    167.58 o 
  16   2  15       35.56       51.94     20.96 o 
  18   2  15      361.58      357.48     41.52 o 
  20   2  15        9.20       13.60     10.96 o 
  22   2  15      877.42      873.82     90.65 o 
  24   2  15       13.08        9.40     13.43 o 
 -27   3  15      648.20      613.25     76.93 o 
 -25   3  15      133.54      128.30     59.46 o 
 -23   3  15      697.87      675.34     74.78 o 
 -21   3  15        0.17       24.91     16.75 o 
 -19   3  15       77.96       55.53     30.68 o 
 -17   3  15       24.69       13.11     11.83 o 
 -15   3  15      988.81     1084.00     79.57 o 
 -13   3  15      124.37      137.72     18.13 o 
 -11   3  15     1922.20     1965.60     98.44 o 
  -9   3  15     6740.40     6215.25    301.35 o 
  -7   3  15     1248.33     1212.51     52.77 o 
  -5   3  15      640.27      724.82     36.15 o 
  -3   3  15       14.89       32.24     11.15 o 
  -1   3  15       71.25       80.06     26.19 o 
   1   3  15      286.86      276.27     19.89 o 
   3   3  15      123.51       99.79     33.91 o 
   5   3  15      199.20      210.91     19.32 o 
   7   3  15      133.14      121.05     38.83 o 
   9   3  15       95.49       96.38     37.47 o 
  11   3  15      162.46      201.82     30.19 o 
  13   3  15     3526.46     3499.74    212.92 o 
  15   3  15      442.25      450.58     31.05 o 
  17   3  15       14.59       15.99     10.57 o 
  19   3  15      186.50      163.65     46.60 o 
  21   3  15        1.72       16.82      9.73 o 
  23   3  15      274.59      258.51     39.18 o 
 -24   4  15      388.45      423.97     72.07 o 
 -22   4  15      407.71      419.06     55.30 o 
 -20   4  15      149.75       96.60     71.32 o 
 -18   4  15        7.00       16.57     17.70 o 
 -16   4  15      197.97      183.49     67.72 o 
 -14   4  15        0.11       17.78     20.83 o 
 -12   4  15      147.57       71.52     33.73 o 
 -10   4  15     1567.01     1427.96     96.70 o 
  -8   4  15       81.29       57.72     25.59 o 
  -6   4  15      565.04      471.17     25.17 o 
  -4   4  15      485.56      437.29     22.68 o 
  -2   4  15     1970.38     1974.98     99.25 o 
   0   4  15      999.51      973.86     54.15 o 
   2   4  15      255.85      251.29     29.93 o 
   4   4  15      997.38      937.70     72.20 o 
   6   4  15      468.18      446.75     37.46 o 
   8   4  15      233.95      255.07     36.08 o 
  10   4  15      124.98       92.28     44.42 o 
  12   4  15        0.06       11.82     11.03 o 
  14   4  15       57.22       49.64     23.13 o 
  16   4  15       18.66       29.11     16.78 o 
  18   4  15      669.11      632.61     66.16 o 
 -17   5  15      316.30      322.54     33.34 o 
 -15   5  15       30.91       32.05     40.12 o 
 -13   5  15      621.14      728.11     97.30 o 
 -11   5  15      787.12      858.79    103.61 o 
  -9   5  15      994.98     1123.82    105.80 o 
  -7   5  15      146.60      156.07     66.15 o 
  -5   5  15     1487.94     1729.33    226.09 o 
  -3   5  15      487.97      504.39     59.10 o 
  -1   5  15       82.58       67.40     33.09 o 
   1   5  15       39.57       37.10     15.86 o 
   3   5  15      433.77      366.35     50.45 o 
   5   5  15        3.80        9.72     11.40 o 
   7   5  15        5.94        7.62     16.98 o 
   9   5  15        5.27       11.34     13.34 o 
  11   5  15        3.22       18.80     15.82 o 
  13   5  15      256.66      306.66     30.48 o 
  -2   6  15      139.72      119.89     36.77 o 
 -30   0  16      310.52      331.13     54.88 o 
 -28   0  16     1133.16     1590.30    275.50 o 
 -26   0  16     1131.61     1300.84    171.20 o 
 -24   0  16      638.57      655.97     71.92 o 
 -22   0  16      530.61      545.76     37.53 o 
 -20   0  16      201.11      202.50     50.18 o 
 -18   0  16      333.00      312.30     26.91 o 
 -16   0  16     6105.78     6247.41    388.38 o 
 -14   0  16     4579.77     4642.16    434.83 o 
 -12   0  16     3513.49     3355.96    184.81 o 
 -10   0  16     2144.57     2106.39    125.98 o 
  -8   0  16        0.78        4.68     11.58 o 
  -6   0  16     2480.00     2486.35    108.22 o 
  -4   0  16     6540.95     6745.35    254.86 o 
  -2   0  16     3947.66     3671.63    154.94 o 
   0   0  16    14489.98    14456.08    551.59 o 
   2   0  16     2067.42     2009.18     61.59 o 
   4   0  16     1075.18     1057.86     48.03 o 
   6   0  16     2753.26     2396.47    158.69 o 
   8   0  16      614.04      622.35     32.58 o 
  10   0  16     4513.96     4472.92    251.77 o 
  12   0  16       79.75       63.77     23.95 o 
  14   0  16      463.97      460.80     42.04 o 
  16   0  16      574.76      688.68     42.89 o 
  18   0  16        0.11       11.82     11.02 o 
  20   0  16      188.40      118.06     64.20 o 
  22   0  16        1.02       11.53      9.91 o 
  24   0  16      573.49      683.80    105.92 o 
 -29   1  16      518.16      511.40     65.71 o 
 -27   1  16     1193.86     1427.25    178.72 o 
 -25   1  16        3.93        4.53      8.40 o 
 -23   1  16      733.02      750.03     55.15 o 
 -21   1  16      473.71      502.78     30.94 o 
 -19   1  16       56.55       56.31     18.00 o 
 -17   1  16      124.42      144.24     32.93 o 
 -15   1  16       66.55       95.01     26.75 o 
 -13   1  16     1538.34     1594.85     76.91 o 
 -11   1  16      948.65      948.04     46.18 o 
  -9   1  16     1125.65     1149.09     50.32 o 
  -7   1  16      107.90      106.63     26.40 o 
  -5   1  16      101.06       85.45     27.45 o 
  -3   1  16      546.53      455.26     25.58 o 
  -1   1  16        2.39       10.90      6.93 o 
   1   1  16     3988.14     4139.55    118.93 o 
   3   1  16      861.93      904.65     28.15 o 
   5   1  16       41.27       38.81     10.14 o 
   7   1  16      587.15      583.84     32.66 o 
   9   1  16     2347.91     2362.87    110.55 o 
  11   1  16      323.04      282.97     31.47 o 
  13   1  16       60.16       53.97     20.08 o 
  15   1  16       88.19       67.77     19.30 o 
  17   1  16     2071.95     2165.47    104.24 o 
  19   1  16       87.35       46.12     27.41 o 
  21   1  16      494.87      546.77     56.07 o 
  23   1  16      136.03       94.00     54.90 o 
  25   1  16      787.33      858.59     72.99 o 
 -28   2  16       56.34       41.92     21.35 o 
 -26   2  16      190.75      163.31     72.75 o 
 -24   2  16      794.56      731.05    117.52 o 
 -22   2  16      550.75      586.31     44.01 o 
 -20   2  16      171.27      131.05     33.69 o 
 -18   2  16     1562.85     1600.58    105.97 o 
 -16   2  16      979.71      899.76     49.98 o 
 -14   2  16      808.72      783.35     29.03 o 
 -12   2  16      422.11      372.26     22.01 o 
 -10   2  16     1578.44     1375.11     52.27 o 
  -8   2  16      328.04      285.97     23.20 o 
  -6   2  16      678.73      570.38     54.49 o 
  -4   2  16      392.85      313.42     27.86 o 
  -2   2  16      350.74      305.73     23.77 o 
   0   2  16      125.18      146.29     38.18 o 
   2   2  16      260.89      256.00     57.27 o 
   4   2  16      816.97      852.46     46.77 o 
   6   2  16      378.90      361.26     23.76 o 
   8   2  16      869.06      845.29     32.77 o 
  10   2  16      420.40      443.31     26.38 o 
  12   2  16      544.34      496.53     27.46 o 
  14   2  16      937.81      916.88     70.58 o 
  16   2  16      118.52      102.07     37.53 o 
  18   2  16      656.89      692.82     49.08 o 
  20   2  16      597.70      709.56     75.75 o 
  22   2  16      326.20      293.93     35.63 o 
 -25   3  16       48.37       42.09     19.75 o 
 -23   3  16        3.94       17.54     17.40 o 
 -21   3  16      188.78      149.11     61.54 o 
 -19   3  16      453.52      399.04     95.23 o 
 -17   3  16      364.34      345.49     46.79 o 
 -15   3  16      522.25      576.50     52.88 o 
 -13   3  16      102.85       85.32     30.18 o 
 -11   3  16      976.87     1074.70     57.49 o 
  -9   3  16        5.85       10.53      6.98 o 
  -7   3  16     1324.57     1214.68     56.99 o 
  -5   3  16      167.12      129.06     31.14 o 
  -3   3  16      671.02      601.27     43.03 o 
  -1   3  16      710.92      634.55     31.13 o 
   1   3  16      143.54      147.39     22.43 o 
   3   3  16       15.53        7.80      7.29 o 
   5   3  16     4852.71     4719.67    217.72 o 
   7   3  16      393.30      390.46     47.18 o 
   9   3  16        2.09       21.95     11.97 o 
  11   3  16       63.69       45.05     20.92 o 
  13   3  16        1.39       11.58      9.55 o 
  15   3  16      698.18      673.02     57.23 o 
  17   3  16      258.45      234.15     34.83 o 
  19   3  16      167.71      142.96     30.51 o 
  21   3  16     1210.83     1323.07    112.47 o 
 -22   4  16      274.01      283.20     45.96 o 
 -20   4  16       33.57       31.61     15.15 o 
 -18   4  16      900.86      873.25    112.61 o 
 -16   4  16      645.26      772.94    115.75 o 
 -14   4  16      535.08      503.12     70.75 o 
 -12   4  16     1423.02     1474.58     87.21 o 
 -10   4  16      268.96      273.91     37.30 o 
  -8   4  16        0.17        6.06      8.84 o 
  -6   4  16      564.62      565.55     27.13 o 
  -4   4  16      927.67      855.32     51.66 o 
  -2   4  16      104.04       92.41     27.90 o 
   0   4  16      484.30      456.34     23.61 o 
   2   4  16       36.03       46.26     24.17 o 
   4   4  16      111.96       69.29     37.17 o 
   6   4  16      396.96      485.68     31.81 o 
   8   4  16     1376.96     1484.06    103.05 o 
  10   4  16       20.08       37.36     24.88 o 
  12   4  16      257.20      243.19     35.09 o 
  14   4  16       33.18       32.71     19.18 o 
  16   4  16       14.28       11.94     11.70 o 
 -15   5  16      183.63      149.66     64.50 o 
 -13   5  16      513.68      652.15     72.62 o 
 -11   5  16      103.56      105.11     56.34 o 
  -9   5  16      520.31      472.16     67.12 o 
  -7   5  16      171.22      115.02     60.89 o 
  -5   5  16       72.61       68.74     24.44 o 
  -3   5  16      913.81      909.92     96.28 o 
  -1   5  16        1.01        8.73      7.89 o 
   1   5  16       29.80       34.92     21.08 o 
   3   5  16       20.07       24.63     13.65 o 
   5   5  16      273.76      259.23     37.07 o 
   7   5  16     1408.14     1456.34    120.53 o 
   9   5  16      112.26       79.84     59.42 o 
  11   5  16      131.62       69.31     70.35 o 
 -27   1  17      282.20      301.93    148.46 o 
 -25   1  17     1543.45     1730.24    173.62 o 
 -23   1  17      379.23      405.40     47.83 o 
 -21   1  17      720.37      822.12     46.00 o 
 -19   1  17     2268.90     2305.86    136.23 o 
 -17   1  17      797.28      774.25     51.24 o 
 -15   1  17     2139.71     2211.42    108.19 o 
 -13   1  17       43.11       47.46     20.21 o 
 -11   1  17        3.93        7.09     10.31 o 
  -9   1  17      120.07      141.01     20.87 o 
  -7   1  17        3.39       11.03      9.35 o 
  -5   1  17      697.34      580.72     35.76 o 
  -3   1  17      227.92      199.45     31.56 o 
  -1   1  17     3319.67     3321.40    160.52 o 
   1   1  17       99.22      102.25     28.89 o 
   3   1  17     1762.10     1789.58     84.42 o 
   5   1  17       37.10       32.10     11.87 o 
   7   1  17      109.46       73.43     25.19 o 
   9   1  17       56.02       62.57     23.88 o 
  11   1  17      930.27      966.91     55.89 o 
  13   1  17        3.38        4.28      8.32 o 
  15   1  17      847.95      814.29     60.54 o 
  17   1  17       77.77       61.85     21.08 o 
  19   1  17      361.58      371.98     45.86 o 
  21   1  17     1514.34     1575.88    123.45 o 
  23   1  17       56.68       50.92     46.61 o 
 -26   2  17      268.10      225.06     43.84 o 
 -24   2  17     5023.00     5896.04    226.67 o 
 -22   2  17       82.82       99.53     45.49 o 
 -20   2  17     1634.79     1692.91     78.31 o 
 -18   2  17      974.54     1145.97     72.22 o 
 -16   2  17      124.07       85.04     28.86 o 
 -14   2  17      871.42      861.72     55.97 o 
 -12   2  17        4.94       10.53      5.74 o 
 -10   2  17       63.68       76.81     25.13 o 
  -8   2  17        2.79        6.04      8.68 o 
  -6   2  17        1.38       20.71     12.11 o 
  -4   2  17        2.50       10.03      7.28 o 
  -2   2  17     1108.21     1216.07     64.45 o 
   0   2  17     5482.17     5407.19    257.24 o 
   2   2  17      220.93      252.03     30.15 o 
   4   2  17     1037.79     1077.76     47.86 o 
   6   2  17       86.48       92.88     27.82 o 
   8   2  17      541.11      502.25     27.88 o 
  10   2  17      393.91      389.26     27.15 o 
  12   2  17      844.17      897.05     58.50 o 
  14   2  17      206.81      120.27     48.30 o 
  16   2  17       80.95       66.86     35.40 o 
  18   2  17        0.33        7.48      9.09 o 
  20   2  17      605.21      711.26     61.07 o 
  22   2  17        4.47        4.68     11.13 o 
 -23   3  17     1010.99     1031.50    103.44 o 
 -21   3  17       68.23       32.93     24.55 o 
 -19   3  17       53.26       60.40     36.89 o 
 -17   3  17     2561.26     2519.64    104.22 o 
 -15   3  17       25.65       36.02     16.20 o 
 -13   3  17       68.26       64.96     34.34 o 
 -11   3  17      107.00       90.22     32.92 o 
  -9   3  17       72.79       80.95     26.54 o 
  -7   3  17     1205.90     1282.58    153.73 o 
  -5   3  17      576.02      572.22     26.97 o 
  -3   3  17      353.77      395.56     27.43 o 
  -1   3  17     1157.70     1243.74     78.44 o 
   1   3  17      519.76      547.89     28.37 o 
   3   3  17     1477.19     1449.62     89.02 o 
   5   3  17      381.62      400.36     25.55 o 
   7   3  17       14.93       21.90     13.53 o 
   9   3  17      109.14       94.63     39.61 o 
  11   3  17        5.76       11.92     11.27 o 
  13   3  17       29.43       28.61     15.45 o 
  15   3  17      571.71      608.02     67.91 o 
  17   3  17      126.53       82.44     44.68 o 
  19   3  17       14.66        9.06     11.76 o 
 -20   4  17        0.00        8.46     11.91 o 
 -18   4  17       38.20       57.35     42.90 o 
 -16   4  17      295.09      244.71     74.65 o 
 -14   4  17       51.96       47.26     30.92 o 
 -12   4  17        2.07        7.04     15.19 o 
 -10   4  17      783.44      848.20     93.66 o 
  -8   4  17       83.27       80.95     32.28 o 
  -6   4  17        0.14       10.69      7.01 o 
  -4   4  17       79.02       54.82     22.92 o 
  -2   4  17      167.67      178.66     25.84 o 
   0   4  17        1.14       11.86     12.05 o 
   2   4  17        4.51        6.09     12.48 o 
   4   4  17       60.95       33.31     18.36 o 
   6   4  17        7.27        9.65     10.91 o 
   8   4  17       24.52       42.82     23.79 o 
  10   4  17      324.20      350.60     36.70 o 
  12   4  17        3.06       14.56     11.74 o 
  14   4  17      841.53      843.26     80.98 o 
 -11   5  17       12.19        9.51     14.74 o 
  -9   5  17       25.81       30.97     23.34 o 
  -7   5  17       28.62       29.85     16.74 o 
  -5   5  17       18.99        9.73     10.02 o 
  -3   5  17      254.02      282.56     32.68 o 
  -1   5  17        1.43        9.58     11.59 o 
   1   5  17     1271.86     1279.12    103.66 o 
   3   5  17      325.52      335.62     31.89 o 
   5   5  17      134.60       69.97     56.53 o 
 -26   0  18     1412.70     1546.55    222.95 o 
 -24   0  18     1849.07     2026.66    346.12 o 
 -22   0  18      257.16      319.24     72.16 o 
 -20   0  18      428.18      426.31     36.93 o 
 -18   0  18      108.22      110.17     47.79 o 
 -16   0  18     1213.96     1163.75    104.12 o 
 -14   0  18      381.66      369.31     28.90 o 
 -12   0  18       87.87       57.11     30.75 o 
 -10   0  18       99.66      106.78     44.67 o 
  -8   0  18     7417.30     7771.70    448.06 o 
  -6   0  18     5845.69     5993.23    349.97 o 
  -4   0  18     1167.10     1093.94     53.21 o 
  -2   0  18      740.41      675.89     57.46 o 
   0   0  18      699.65      638.11     40.00 o 
   2   0  18        7.08        6.44     10.32 o 
   4   0  18       67.43       40.50     25.36 o 
   6   0  18       78.76       91.13     30.66 o 
   8   0  18      943.16      972.09     76.96 o 
  10   0  18        0.27        6.41     20.20 o 
  12   0  18      285.22      299.56     54.24 o 
  14   0  18        0.06       -0.22     27.84 o 
  16   0  18      622.62      556.73     67.05 o 
  18   0  18     1847.33     2035.36    244.64 o 
  20   0  18       62.80       89.33     59.02 o 
 -25   1  18     1151.64     1192.30    121.74 o 
 -23   1  18      133.29      170.77     27.11 o 
 -21   1  18      623.41      567.41     57.90 o 
 -19   1  18       57.78       44.71     24.04 o 
 -17   1  18     1735.20     1754.98     91.05 o 
 -15   1  18      293.03      279.40     23.42 o 
 -13   1  18      273.08      322.27     23.98 o 
 -11   1  18      204.93      198.85     26.41 o 
  -9   1  18      127.65       98.06     33.50 o 
  -7   1  18     4718.89     4765.87    227.93 o 
  -5   1  18      733.50      694.90     31.10 o 
  -3   1  18     1314.39     1245.56     61.12 o 
  -1   1  18      305.94      232.47     33.92 o 
   1   1  18       60.67       59.10     19.98 o 
   3   1  18      298.03      285.07     28.66 o 
   5   1  18       88.16       80.62     31.34 o 
   7   1  18     1452.18     1417.46     76.60 o 
   9   1  18      787.06      915.54     61.18 o 
  11   1  18       65.62       46.86     21.94 o 
  13   1  18       66.34       55.25     22.12 o 
  15   1  18      165.16      162.89     28.22 o 
  17   1  18      857.27      932.72     97.42 o 
  19   1  18        6.38       15.11     14.94 o 
  21   1  18     1422.39     1621.75    133.12 o 
 -24   2  18      913.95      991.43     87.17 o 
 -22   2  18      318.04      319.40     36.42 o 
 -20   2  18        1.10        9.82     18.21 o 
 -18   2  18      146.41      117.03     49.11 o 
 -16   2  18       85.67       49.29     17.53 o 
 -14   2  18     1432.10     1584.87     84.73 o 
 -12   2  18       20.47       30.43     11.65 o 
 -10   2  18     1821.24     1865.63    111.98 o 
  -8   2  18      234.90      229.63     55.02 o 
  -6   2  18       99.20       87.55     32.77 o 
  -4   2  18      148.99      122.76     47.56 o 
  -2   2  18      177.10      166.26     53.03 o 
   0   2  18        1.07       13.42     11.34 o 
   2   2  18     1049.08     1042.61     58.11 o 
   4   2  18      735.34      658.67     29.42 o 
   6   2  18      299.45      307.92     23.28 o 
   8   2  18      476.67      451.67     31.81 o 
  10   2  18      911.84      841.90     45.29 o 
  12   2  18       43.02       28.09     18.99 o 
  14   2  18       89.49       63.61     33.19 o 
  16   2  18       55.28       37.88     18.97 o 
  18   2  18      589.72      634.06     57.47 o 
 -21   3  18      139.82      130.84     53.47 o 
 -19   3  18     1659.33     1813.26    141.07 o 
 -17   3  18      246.08      205.62     67.68 o 
 -15   3  18      681.08      726.47     62.14 o 
 -13   3  18       41.20       54.97     34.01 o 
 -11   3  18     1468.99     1527.61     60.29 o 
  -9   3  18      492.04      438.61     24.74 o 
  -7   3  18       94.84      119.30     38.40 o 
  -5   3  18     1738.71     1717.29     91.32 o 
  -3   3  18      906.09      890.74     54.67 o 
  -1   3  18      111.07       89.85     28.49 o 
   1   3  18      213.08      220.00     29.52 o 
   3   3  18       57.43       50.00     17.88 o 
   5   3  18      225.68      222.61     40.15 o 
   7   3  18       24.71       13.14     10.37 o 
   9   3  18     1580.15     1669.11    113.52 o 
  11   3  18       92.99       65.84     26.28 o 
  13   3  18        5.38       11.31     10.51 o 
  15   3  18        9.60       18.10      9.78 o 
 -16   4  18     1644.68     1786.70    146.56 o 
 -14   4  18        0.03       11.54     10.80 o 
 -12   4  18      170.81      183.11     38.69 o 
 -10   4  18      144.28      141.90     53.68 o 
  -8   4  18      369.51      389.22     25.83 o 
  -6   4  18     1854.14     1834.57    156.33 o 
  -4   4  18      730.30      812.73     56.93 o 
  -2   4  18       27.91       17.49      9.57 o 
   0   4  18      384.32      387.23     35.52 o 
   2   4  18      107.98       55.01     24.10 o 
   4   4  18       52.63       64.29     39.93 o 
   6   4  18      402.79      356.94     34.89 o 
   8   4  18      762.88      719.36     66.72 o 
  10   4  18       83.69       93.94     57.22 o 
 -23   1  19       84.37       66.57     32.69 o 
 -21   1  19       27.16       20.48     17.28 o 
 -19   1  19      180.63      143.34     67.24 o 
 -17   1  19     1057.22     1129.73     49.37 o 
 -15   1  19      536.37      589.79     42.50 o 
 -13   1  19      223.62      211.98     21.31 o 
 -11   1  19      729.00      680.65     30.77 o 
  -9   1  19      943.12      927.04     60.57 o 
  -7   1  19      537.49      511.68     26.88 o 
  -5   1  19      281.64      229.92     34.67 o 
  -3   1  19       66.42       43.58     21.56 o 
  -1   1  19      436.14      400.77     24.19 o 
   1   1  19     1088.02     1142.03     73.60 o 
   3   1  19      370.31      328.48     23.41 o 
   5   1  19       61.70       75.99     25.43 o 
   7   1  19       58.04       60.19     26.56 o 
   9   1  19      117.95       98.68     41.00 o 
  11   1  19      283.42      245.74     30.13 o 
  13   1  19      893.88      897.97     64.64 o 
  15   1  19     1798.27     1978.27    194.25 o 
  17   1  19       11.99       23.31     12.99 o 
 -22   2  19      175.54      210.08     42.80 o 
 -20   2  19      104.49       83.94     33.93 o 
 -18   2  19      549.07      609.72     67.06 o 
 -16   2  19      514.52      599.07     62.29 o 
 -14   2  19       36.15       43.29     17.96 o 
 -12   2  19      733.39      808.98     50.13 o 
 -10   2  19      388.37      383.55     33.95 o 
  -8   2  19        0.76        9.63      9.79 o 
  -6   2  19      499.79      559.35     27.87 o 
  -4   2  19       99.17       89.40     31.81 o 
  -2   2  19        3.60       13.60      9.26 o 
   0   2  19      998.09      991.28     57.70 o 
   2   2  19     3563.06     3704.64    184.57 o 
   4   2  19     1435.51     1522.35     84.91 o 
   6   2  19       65.62       76.57     32.00 o 
   8   2  19     1063.93     1140.00     54.61 o 
  10   2  19      163.39      189.06     51.69 o 
  12   2  19      345.40      321.62     30.77 o 
  14   2  19      119.12      114.70     53.84 o 
  16   2  19      868.05      898.45     89.30 o 
 -19   3  19      397.33      470.41     56.61 o 
 -17   3  19      447.01      455.61     50.78 o 
 -15   3  19       40.64       52.01     30.47 o 
 -13   3  19      508.32      570.49     70.72 o 
 -11   3  19     2075.11     1905.31    145.94 o 
  -9   3  19      533.00      606.77     55.23 o 
  -7   3  19      124.28       90.82     38.90 o 
  -5   3  19     2452.09     2645.29     95.91 o 
  -3   3  19       84.88       57.09     24.15 o 
  -1   3  19      292.62      252.93     23.27 o 
   1   3  19        0.60       11.45      7.80 o 
   3   3  19     2196.15     2258.33    161.89 o 
   5   3  19      876.51      901.47     72.60 o 
   7   3  19      238.15      390.68     45.30 o 
   9   3  19        9.09       23.38     12.27 o 
  11   3  19      477.11      557.63     42.50 o 
  13   3  19     1437.88     1541.74    127.79 o 
 -12   4  19      190.31      180.35     32.00 o 
 -10   4  19       97.02      125.19     30.97 o 
  -8   4  19      223.10      247.69     28.93 o 
  -6   4  19        1.03        4.13      8.67 o 
  -4   4  19     1093.13     1039.65     73.76 o 
  -2   4  19       44.17       21.54     15.69 o 
   0   4  19      264.05      275.68     29.39 o 
   2   4  19       50.78       39.81     13.69 o 
   4   4  19      122.34      109.67     69.16 o 
   6   4  19      196.24      220.35     43.27 o 
 -22   0  20      333.05      378.73     75.08 o 
 -20   0  20     2141.89     2663.12    352.09 o 
 -18   0  20      334.25      304.31     71.47 o 
 -16   0  20     1366.72     1312.42    120.05 o 
 -14   0  20        3.75        7.56     22.82 o 
 -12   0  20      120.15       79.44     56.43 o 
 -10   0  20     1376.57     1544.81    115.91 o 
  -8   0  20        0.80       -1.29     15.10 o 
  -6   0  20       52.08       27.37     18.03 o 
  -4   0  20      204.51      218.06     42.15 o 
  -2   0  20      154.05      116.99     56.46 o 
   0   0  20      165.35      202.79     37.54 o 
   2   0  20     4859.07     5020.73    203.51 o 
   4   0  20        6.07        3.38     12.93 o 
   6   0  20       91.42       99.73     43.54 o 
   8   0  20      893.23      934.28     92.76 o 
  10   0  20        0.30        9.98     10.00 o 
  12   0  20      265.71      341.14     33.15 o 
  14   0  20      118.03      120.83     72.46 o 
  16   0  20      220.21      118.41     93.56 o 
 -21   1  20     1023.58     1218.59    103.35 o 
 -19   1  20       85.40       82.94     45.66 o 
 -17   1  20      996.51     1093.40    112.02 o 
 -15   1  20       41.77       40.88     16.42 o 
 -13   1  20      449.70      402.11     41.67 o 
 -11   1  20        0.14        6.48      9.07 o 
  -9   1  20     1261.54     1351.60     66.05 o 
  -7   1  20      117.99      118.66     50.04 o 
  -5   1  20      134.61      113.83     41.07 o 
  -3   1  20      816.42      865.65     51.61 o 
  -1   1  20       18.49       14.60     12.72 o 
   1   1  20      610.77      573.98     33.83 o 
   3   1  20     1682.21     1737.43     69.43 o 
   5   1  20      115.76      131.72     46.77 o 
   7   1  20       75.89       88.94     32.87 o 
   9   1  20      147.63      122.36     56.66 o 
  11   1  20      380.62      333.53     27.37 o 
  13   1  20       22.41       14.70      8.29 o 
  15   1  20      922.11      982.03     90.88 o 
 -20   2  20      312.40      309.62     34.88 o 
 -18   2  20      617.91      565.52     51.42 o 
 -16   2  20      379.68      385.58     36.33 o 
 -14   2  20        3.13        9.82     12.67 o 
 -12   2  20      444.97      397.06     41.09 o 
 -10   2  20      433.41      501.97     49.87 o 
  -8   2  20      370.47      406.06     42.96 o 
  -6   2  20      125.26      113.48     50.12 o 
  -4   2  20       87.80       61.75     20.51 o 
  -2   2  20       78.96       75.00     40.89 o 
   0   2  20      280.93      303.84     25.60 o 
   2   2  20      462.82      403.73     53.40 o 
   4   2  20       41.61       31.66     14.71 o 
   6   2  20       29.10       17.57     15.36 o 
   8   2  20      118.43       98.48     60.04 o 
  10   2  20      549.31      676.62     62.14 o 
  12   2  20      848.79      799.77     75.03 o 
  14   2  20      195.20      248.24     40.66 o 
 -15   3  20      289.65      338.19     50.14 o 
 -13   3  20       68.48       56.91     33.91 o 
 -11   3  20      145.93      128.94     61.64 o 
  -9   3  20        4.40        7.56      5.12 o 
  -7   3  20        0.49        8.10      8.48 o 
  -5   3  20        7.15       11.46      8.61 o 
  -3   3  20        5.66       15.71     10.98 o 
  -1   3  20        2.33       18.14     13.61 o 
   1   3  20     1578.46     1677.06    167.40 o 
   3   3  20      362.46      394.87     31.45 o 
   5   3  20       53.98       53.27     32.21 o 
   7   3  20        2.32       20.20     13.32 o 
   9   3  20        7.41       12.50     21.65 o 
  -4   4  20      326.17      376.18     51.50 o 
  -2   4  20       85.16       61.01     69.87 o 
 -19   1  21      716.79      778.54     69.72 o 
 -17   1  21       71.72       52.87     35.76 o 
 -15   1  21        7.60        8.40      8.19 o 
 -13   1  21      735.09      800.50     76.13 o 
 -11   1  21        1.16        9.26     13.49 o 
  -9   1  21      679.12      762.26     54.90 o 
  -7   1  21      517.35      538.41     53.55 o 
  -5   1  21       15.28       19.46      9.58 o 
  -3   1  21      211.63      161.83     64.94 o 
  -1   1  21      500.78      560.20     52.48 o 
   1   1  21       17.51       11.58     12.89 o 
   3   1  21        3.53        9.89      7.93 o 
   5   1  21      131.87      126.41     54.33 o 
   7   1  21      872.70      970.50     87.95 o 
   9   1  21       77.10       93.40     41.79 o 
  11   1  21      357.35      399.00     44.53 o 
 -16   2  21      230.26      204.69     97.13 o 
 -14   2  21      503.74      514.50     56.30 o 
 -12   2  21       67.21       49.93     32.15 o 
 -10   2  21     1102.10     1277.55     88.51 o 
  -8   2  21        3.06       12.96     10.31 o 
  -6   2  21      117.92      117.34     59.98 o 
  -4   2  21      194.73      171.06     52.42 o 
  -2   2  21      160.10      170.55     53.95 o 
   0   2  21      270.41      317.41     28.86 o 
   2   2  21      191.84      104.92     55.51 o 
   4   2  21     2117.37     2472.05    162.58 o 
   6   2  21        3.88       10.42     12.77 o 
   8   2  21       14.93       15.54     16.05 o 
  10   2  21      581.12      644.38     63.35 o 
 -11   3  21        4.32        2.68     24.71 o 
  -9   3  21      891.69      984.31     86.69 o 
  -7   3  21        0.03        6.48     10.12 o 
  -5   3  21      459.47      435.37     42.59 o 
  -3   3  21      876.02      981.89     74.62 o 
  -1   3  21      301.52      352.65     25.08 o 
   1   3  21        0.03        5.87     12.06 o 
   3   3  21       16.79       16.27     12.65 o 
 -16   0  22       34.71        8.81     23.13 o 
 -14   0  22     2592.61     2891.26    280.14 o 
 -12   0  22      784.29      984.70    100.63 o 
 -10   0  22     1316.15     1388.29    134.34 o 
  -8   0  22      679.85      689.36     76.01 o 
  -6   0  22        7.42       17.22     20.19 o 
  -4   0  22       67.84       50.66     52.44 o 
  -2   0  22      472.51      451.99     80.62 o 
   0   0  22      627.84      666.39     88.63 o 
   2   0  22     1966.85     1892.82    181.45 o 
   4   0  22      148.52      108.30     66.80 o 
   6   0  22     1522.93     1549.47    170.49 o 
   8   0  22      102.52       55.56     39.20 o 
 -15   1  22      344.51      364.78     44.48 o 
 -13   1  22       70.29       36.63     24.72 o 
 -11   1  22       60.14       60.92     32.77 o 
  -9   1  22       65.89       44.61     26.05 o 
  -7   1  22       30.28       27.59     14.11 o 
  -5   1  22      214.50      132.83     55.48 o 
  -3   1  22     1758.67     2029.00    136.43 o 
  -1   1  22        0.23        3.26      9.22 o 
   1   1  22        3.63        6.87      8.74 o 
   3   1  22        3.45       16.01     15.22 o 
   5   1  22       11.12        5.26     10.56 o 
   7   1  22     1112.09     1145.45     87.45 o 
 -10   2  22       46.93       35.76     23.15 o 
  -8   2  22      326.34      275.34     26.14 o 
  -6   2  22      314.93      317.36     26.69 o 
  -4   2  22       53.71       47.75     16.47 o 
  -2   2  22      124.22      101.73     47.90 o 
   0   2  22      107.66       94.15     46.91 o 
   2   2  22      577.02      636.84     54.25 o 
   4   2  22       65.81       40.76     26.85 o 
  -5   1  23      235.74      289.33     24.10 o 
  -3   1  23      850.66     1002.09     75.67 o 
  -1   1  23      145.78      122.04     76.09 o 
                                                 
